# Supplementary material for: Differential and cooperative effects of IL-25 and IL-33 on T helper cells contribute to cryptococcal virulence and brain infection
Source: Sci Rep. 2023 Jun 19;13:9895. doi: 10.1038/s41598-023-37158-1 (PMC10279717; doi:10.1038/s41598-023-37158-1)
Supplement: Supplementary file 2 — Supplementary Table 3. [file 41598_2023_37158_MOESM2_ESM.xlsx]

## Sheet: Significantly upregulated DEGs
Supplementary Table 3. Signature upregulated DEGs of WT_IL-25/IL-33 in comparison with WT_UT transcriptome.
Gene ID	Gene Symbol	Read count WT_UT	Read count WT_IL-25/IL-33	logFC	p-value
ENSMUSG00000041782	Lad1	14	249	4.55954	3.41e-08
ENSMUSG00000018916	Csf2	91	750	3.46184	2.28e-06
ENSMUSG00000030747	Dgat2	19	168	3.55543	5.85e-06
ENSMUSG00000027071	P2rx3	23	162	3.22924	2.3e-05
ENSMUSG00000030669	Calca	8	76	3.64532	3.19e-05
ENSMUSG00000058135	Gstm1	11	82	3.3023	6.12e-05
ENSMUSG00000036067	Slc2a6	78	419	2.84407	7.78e-05
ENSMUSG00000021803	Cdhr1	1	29	5.09127	8.44e-05
ENSMUSG00000073234	Gm8773	0	21	7.62541	9.64e-05
ENSMUSG00000019489	Cd70	6	51	3.47742	0.000139734
ENSMUSG00000060044	Tmem26	0	19	7.48179	0.000164799
ENSMUSG00000020383	Il13	1050	4767	2.60347	0.00017556
ENSMUSG00000001761	Smo	3	30	3.68078	0.000277936
ENSMUSG00000028179	Cth	0	18	7.40424	0.000290613
ENSMUSG00000027313	Chac1	49	225	2.6165	0.000320879
ENSMUSG00000017002	Slpi	7	50	3.23133	0.000327712
ENSMUSG00000034394	Lif	63	281	2.57537	0.000335928
ENSMUSG00000028655	Mfsd2a	12	68	2.90861	0.000387624
ENSMUSG00000019852	Arfgef3	0	17	7.32228	0.000390825
ENSMUSG00000006342	Susd2	86	354	2.46032	0.000529447
ENSMUSG00000023911	Flywch2	0	16	7.23538	0.000530405
ENSMUSG00000094845	Tmem95	0	16	7.23538	0.000530405
ENSMUSG00000020155	Kcnmb1	14	73	2.79085	0.000577643
ENSMUSG00000110949	Nudt8	3	26	3.47511	0.000608346
ENSMUSG00000030200	Bcl2l14	1	21	4.62763	0.000621965
ENSMUSG00000029378	Areg	0	15	7.14291	0.000726851
ENSMUSG00000034570	Inpp5j	0	15	7.14291	0.000726851
ENSMUSG00000078161	Erich3	0	15	7.14291	0.000726851
ENSMUSG00000021256	Vash1	63	252	2.41828	0.000730354
ENSMUSG00000028542	Slc6a9	16	75	2.63897	0.000738955
ENSMUSG00000084772	Gm15473	2	20	3.65086	0.000797167
ENSMUSG00000050272	Dscam	13	65	2.72945	0.000799282
ENSMUSG00000018906	P4ha2	8	47	2.95323	0.000883102
ENSMUSG00000036117	Il5	225	827	2.29818	0.000914717
ENSMUSG00000019890	Nts	0	14	7.0441	0.00100641
ENSMUSG00000050315	Synpo2	0	14	7.0441	0.00100641
ENSMUSG00000082265	Gm15547	0	14	7.0441	0.00100641
ENSMUSG00000071547	Nt5dc2	3	24	3.36013	0.00114105
ENSMUSG00000116868	Gm29721	7	40	2.91017	0.00130646
ENSMUSG00000029875	Ccdc184	57	210	2.29942	0.00138796
ENSMUSG00000006345	Ggt1	0	13	6.93803	0.00140897
ENSMUSG00000020805	Slc13a5	0	13	6.93803	0.00140897
ENSMUSG00000027171	Prrg4	0	13	6.93803	0.00140897
ENSMUSG00000033578	Tmem35a	0	13	6.93803	0.00140897
ENSMUSG00000045053	Kcng3	0	13	6.93803	0.00140897
ENSMUSG00000028602	Tnfrsf8	514	1730	2.17157	0.00153894
ENSMUSG00000025432	Avil	89	312	2.22879	0.00163565
ENSMUSG00000081467	Gm13337	3	22	3.23518	0.00177411
ENSMUSG00000030717	Nupr1	26	98	2.32887	0.00196532
ENSMUSG00000021538	Il9	0	12	6.82353	0.00199605
ENSMUSG00000056091	St3gal5	11	48	2.53104	0.00227848
ENSMUSG00000034145	Tmem63c	1	17	4.32449	0.00229484
ENSMUSG00000082057	Gm15789	1	17	4.32449	0.00229484
ENSMUSG00000097262	4933416M07Rik	1	17	4.32449	0.00229484
ENSMUSG00000116864	Gm3320	1	17	4.32449	0.00229484
ENSMUSG00000020895	Tmem107	5	29	2.92159	0.00231637
ENSMUSG00000028789	Azin2	12	51	2.49433	0.00235169
ENSMUSG00000031257	Nox1	1	16	4.23759	0.00304285
ENSMUSG00000085776	5430402O13Rik	1	16	4.23759	0.00304285
ENSMUSG00000025140	Pycr1	20	74	2.30027	0.00306905
ENSMUSG00000020256	Aldh1l2	8	38	2.64735	0.0030926
ENSMUSG00000026179	Pnkd	273	832	2.02806	0.00314601
ENSMUSG00000097073	9430037G07Rik	20	73	2.28067	0.00329894
ENSMUSG00000098207	Arl14	5	27	2.81889	0.00330473
ENSMUSG00000055170	Ifng	670	1997	1.99632	0.00336948
ENSMUSG00000022425	Enpp2	35	116	2.14509	0.00361208
ENSMUSG00000031551	Ido1	4	23	2.90048	0.00383276
ENSMUSG00000110773	Gm39326	38	125	2.13461	0.00389867
ENSMUSG00000046110	Serinc4	0	11	6.69916	0.00416566
ENSMUSG00000046573	Lyrm4	98	287	1.96958	0.00466037
ENSMUSG00000049303	Syt12	7	32	2.58921	0.00470104
ENSMUSG00000105558	Gm5855	5	25	2.70832	0.00477114
ENSMUSG00000034855	Cxcl10	40	124	2.04931	0.00478561
ENSMUSG00000020227	Irak3	163	465	1.93237	0.00513617
ENSMUSG00000021194	Chga	1	14	4.04631	0.00547934
ENSMUSG00000038060	Dlec1	1	14	4.04631	0.00547934
ENSMUSG00000046312	Myorg	1	14	4.04631	0.00547934
ENSMUSG00000047671	Dynlt4	1	14	4.04631	0.00547934
ENSMUSG00000066724	Gm10175	3	18	2.94722	0.00583707
ENSMUSG00000113625	Gm3379	3	18	2.94722	0.00583707
ENSMUSG00000021643	Serf1	4	21	2.76988	0.00585897
ENSMUSG00000110126	Gm9347	20	66	2.13546	0.00598095
ENSMUSG00000006442	Srm	120	334	1.8965	0.00611631
ENSMUSG00000013076	Amotl1	0	10	6.56304	0.00614931
ENSMUSG00000026831	1700007K13Rik	0	10	6.56304	0.00614931
ENSMUSG00000058881	Zfp516	0	10	6.56304	0.00614931
ENSMUSG00000076608	Igkj5	0	10	6.56304	0.00614931
ENSMUSG00000076744	Trgv7	0	10	6.56304	0.00614931
ENSMUSG00000115645	Gm49288	0	10	6.56304	0.00614931
ENSMUSG00000118075	Gm38576	0	10	6.56304	0.00614931
ENSMUSG00000000308	Ckmt1	28	88	2.06742	0.00615392
ENSMUSG00000022449	Adamts20	15	52	2.20376	0.00679774
ENSMUSG00000031230	Fgf16	1	13	3.94024	0.00744743
ENSMUSG00000030032	Wdr54	15	51	2.1758	0.00747301
ENSMUSG00000071537	Klrg2	15	51	2.1758	0.00747301
ENSMUSG00000024228	Nudt12	2	17	3.41775	0.00753089
ENSMUSG00000085024	C230035I16Rik	2	17	3.41775	0.00753089
ENSMUSG00000114241	Gm30108	2	17	3.41775	0.00753089
ENSMUSG00000020411	Nipal4	3	17	2.86526	0.00753089
ENSMUSG00000105987	AI506816	23	72	2.0605	0.00781633
ENSMUSG00000097585	E230029C05Rik	6	26	2.50834	0.00792498
ENSMUSG00000046591	Ticrr	73	200	1.87292	0.00804343
ENSMUSG00000045573	Penk	403	1041	1.7897	0.00837004
ENSMUSG00000023951	Vegfa	59	163	1.88448	0.0084643
ENSMUSG00000078795	Ceacam15	5	23	2.58856	0.00847458
ENSMUSG00000040046	Tph1	10	35	2.2122	0.00877551
ENSMUSG00000021714	Cenpk	18	56	2.0497	0.00892791
ENSMUSG00000096935	1700113A16Rik	18	56	2.0497	0.00892791
ENSMUSG00000026817	Ak1	4	19	2.62625	0.00910829
ENSMUSG00000042549	Map2k3os	4	19	2.62625	0.00910829
ENSMUSG00000000127	Fer	0	9	6.41273	0.00922396
ENSMUSG00000020660	Pomc	0	9	6.41273	0.00922396
ENSMUSG00000043155	Hpdl	0	9	6.41273	0.00922396
ENSMUSG00000057895	Zfp105	0	9	6.41273	0.00922396
ENSMUSG00000061991	H2ac10	0	9	6.41273	0.00922396
ENSMUSG00000082516	Gm13342	0	9	6.41273	0.00922396
ENSMUSG00000083650	Gm13357	0	9	6.41273	0.00922396
ENSMUSG00000108394	Gm45477	0	9	6.41273	0.00922396
ENSMUSG00000030268	Bcat1	222	568	1.77562	0.00944917
ENSMUSG00000029544	Cabp1	3	16	2.77836	0.00977491
ENSMUSG00000022519	Srl	1	12	3.82574	0.0102151
ENSMUSG00000086443	4933421A08Rik	1	12	3.82574	0.0102151
ENSMUSG00000087698	Gm13031	1	12	3.82574	0.0102151
ENSMUSG00000090559	Gm17137	1	12	3.82574	0.0102151
ENSMUSG00000090693	Trim43a	1	12	3.82574	0.0102151
ENSMUSG00000103391	Gm38302	1	12	3.82574	0.0102151
ENSMUSG00000047562	Mmp10	13	43	2.13456	0.0102492
ENSMUSG00000106755	Tpi-rs11	7	28	2.39725	0.0102559
ENSMUSG00000060798	Intu	5	22	2.52473	0.0103313
ENSMUSG00000097207	6030443J06Rik	14	45	2.0942	0.0106432
ENSMUSG00000032482	Cspg5	28	79	1.91197	0.011165
ENSMUSG00000113780	Gm33195	7	27	2.34498	0.0120652
ENSMUSG00000025930	Msc	39	102	1.8042	0.0125143
ENSMUSG00000024873	Cnih2	34	91	1.83691	0.0126346
ENSMUSG00000117248	Gm29770	5	21	2.45795	0.0126381
ENSMUSG00000059108	Ifitm6	2	15	3.23838	0.0127669
ENSMUSG00000076620	Ighj2	2	15	3.23838	0.0127669
ENSMUSG00000108897	Gm44861	3	15	2.68589	0.0127669
ENSMUSG00000020176	Grb10	0	8	6.24492	0.0140787
ENSMUSG00000020182	Ddc	0	8	6.24492	0.0140787
ENSMUSG00000027690	Slc2a2	0	8	6.24492	0.0140787
ENSMUSG00000032224	Fam81a	0	8	6.24492	0.0140787
ENSMUSG00000038745	Nlrp6	0	8	6.24492	0.0140787
ENSMUSG00000041556	Fbxo2	0	8	6.24492	0.0140787
ENSMUSG00000052276	Ostn	0	8	6.24492	0.0140787
ENSMUSG00000053338	Tarm1	0	8	6.24492	0.0140787
ENSMUSG00000063018	2010204K13Rik	0	8	6.24492	0.0140787
ENSMUSG00000063239	Grm4	0	8	6.24492	0.0140787
ENSMUSG00000076892	Traj38	0	8	6.24492	0.0140787
ENSMUSG00000081343	Gm16071	0	8	6.24492	0.0140787
ENSMUSG00000084033	Gm7645	0	8	6.24492	0.0140787
ENSMUSG00000087480	Gm15910	0	8	6.24492	0.0140787
ENSMUSG00000097189	Gm26594	0	8	6.24492	0.0140787
ENSMUSG00000102211	Gm37490	0	8	6.24492	0.0140787
ENSMUSG00000109956	Gm45428	0	8	6.24492	0.0140787
ENSMUSG00000113540	Gm47206	0	8	6.24492	0.0140787
ENSMUSG00000114023	Gm6474	0	8	6.24492	0.0140787
ENSMUSG00000116733	6330408M09Rik	0	8	6.24492	0.0140787
ENSMUSG00002076634	5S_rRNA	0	8	6.24492	0.0140787
ENSMUSG00000031562	Dctd	51	130	1.76803	0.0140812
ENSMUSG00000041377	Ninj2	4	18	2.5487	0.0144137
ENSMUSG00000091989	Ndufab1-ps	10	31	2.03768	0.0151856
ENSMUSG00000042286	Stab1	42	107	1.76663	0.0153287
ENSMUSG00000001420	Tmem79	5	20	2.38792	0.0155141
ENSMUSG00000020908	Myh3	5	20	2.38792	0.0155141
ENSMUSG00000118264	Rps15-ps3	15	44	1.96329	0.0163967
ENSMUSG00000039716	Dock3	2	14	3.13957	0.0167826
ENSMUSG00000055485	Soga1	2	14	3.13957	0.0167826
ENSMUSG00000082809	Gm14150	2	14	3.13957	0.0167826
ENSMUSG00000033763	Mtss2	3	14	2.58708	0.0167826
ENSMUSG00000039963	Ccdc40	3	14	2.58708	0.0167826
ENSMUSG00000104181	Gm8850	3	14	2.58708	0.0167826
ENSMUSG00000030086	Chchd6	7	25	2.23441	0.0168101
ENSMUSG00000045045	Lrfn4	9	31	2.18742	0.0174854
ENSMUSG00000028044	Cks1b	125	291	1.63892	0.0177687
ENSMUSG00000046971	Pla2g4f	14	41	1.96023	0.0180807
ENSMUSG00000053175	Bcl3	370	835	1.59482	0.0181105
ENSMUSG00000055632	Hmcn2	16	46	1.93501	0.0182111
ENSMUSG00000078963	Hsbp1l1	4	17	2.46674	0.0182584
ENSMUSG00000113769	5033406O09Rik	4	17	2.46674	0.0182584
ENSMUSG00000041481	Serpina3g	505	1135	1.58901	0.0183368
ENSMUSG00000049916	2610318N02Rik	22	59	1.83742	0.0183498
ENSMUSG00000032586	Traip	31	80	1.78396	0.0183723
ENSMUSG00000027533	Fabp5	224	508	1.60166	0.0184739
ENSMUSG00000021396	Nxnl2	6	22	2.2684	0.019615
ENSMUSG00000049670	Morn4	6	22	2.2684	0.019615
ENSMUSG00000102323	Gm37790	6	22	2.2684	0.019615
ENSMUSG00000108436	Gm44851	25	63	1.74858	0.0197199
ENSMUSG00000048445	Ccdc57	1	11	3.70137	0.0197869
ENSMUSG00000082507	Gm9378	1	11	3.70137	0.0197869
ENSMUSG00000100367	Gm29336	1	11	3.70137	0.0197869
ENSMUSG00000106254	Gm42907	1	11	3.70137	0.0197869
ENSMUSG00000116439	Gm49528	1	11	3.70137	0.0197869
ENSMUSG00000035365	Parpbp	44	107	1.69974	0.0199649
ENSMUSG00000083064	Gm7785	8	27	2.15595	0.0200777
ENSMUSG00000100813	Gm28874	8	27	2.15595	0.0200777
ENSMUSG00000086342	Gm12932	11	32	1.94768	0.0202026
ENSMUSG00000029752	Asns	775	1703	1.55658	0.020392
ENSMUSG00000073821	8030451A03Rik	32	78	1.70189	0.0206257
ENSMUSG00000039670	Oxld1	24	60	1.73687	0.0212919
ENSMUSG00000001249	Hpn	62	143	1.62437	0.0214052
ENSMUSG00000092035	Peg10	96	218	1.60273	0.0214647
ENSMUSG00000040883	Tmem205	33	80	1.69416	0.0217434
ENSMUSG00000031297	Slc7a3	31	77	1.72889	0.0218624
ENSMUSG00000016494	Cd34	0	7	6.05499	0.0219002
ENSMUSG00000017720	Trp53tg5	0	7	6.05499	0.0219002
ENSMUSG00000020327	Fgf22	0	7	6.05499	0.0219002
ENSMUSG00000025855	Prkar1b	0	7	6.05499	0.0219002
ENSMUSG00000031150	Ccdc120	0	7	6.05499	0.0219002
ENSMUSG00000032418	Me1	0	7	6.05499	0.0219002
ENSMUSG00000035829	Ppp1r26	0	7	6.05499	0.0219002
ENSMUSG00000037664	Cdkn1c	0	7	6.05499	0.0219002
ENSMUSG00000041827	Oasl1	0	7	6.05499	0.0219002
ENSMUSG00000046080	Clec9a	0	7	6.05499	0.0219002
ENSMUSG00000068686	Cd59b	0	7	6.05499	0.0219002
ENSMUSG00000078894	2210418O10Rik	0	7	6.05499	0.0219002
ENSMUSG00000081600	Gm12286	0	7	6.05499	0.0219002
ENSMUSG00000087347	1700047K16Rik	0	7	6.05499	0.0219002
ENSMUSG00000092591	Gm20429	0	7	6.05499	0.0219002
ENSMUSG00000093176	Mir5119	0	7	6.05499	0.0219002
ENSMUSG00000095756	Trav6d-7	0	7	6.05499	0.0219002
ENSMUSG00000100141	Gm6445	0	7	6.05499	0.0219002
ENSMUSG00000104315	Gm37906	0	7	6.05499	0.0219002
ENSMUSG00000105466	Gm42998	0	7	6.05499	0.0219002
ENSMUSG00000106334	Gm43549	0	7	6.05499	0.0219002
ENSMUSG00000108460	Gm39041	0	7	6.05499	0.0219002
ENSMUSG00000109228	Fam81b	0	7	6.05499	0.0219002
ENSMUSG00000111857	1190001M18Rik	0	7	6.05499	0.0219002
ENSMUSG00000019817	Plagl1	18	47	1.79746	0.0219721
ENSMUSG00000021214	Akr1c18	82	187	1.6086	0.0220953
ENSMUSG00000004814	Ccl24	2	13	3.0335	0.0222081
ENSMUSG00000025665	Rps6ka6	2	13	3.0335	0.0222081
ENSMUSG00000055320	Tead1	2	13	3.0335	0.0222081
ENSMUSG00000024013	Fgd2	3	13	2.48101	0.0222081
ENSMUSG00000037411	Serpine1	3	13	2.48101	0.0222081
ENSMUSG00000061825	Ces2c	3	13	2.48101	0.0222081
ENSMUSG00000083863	Gm13341	3	13	2.48101	0.0222081
ENSMUSG00000097372	Gm26876	3	13	2.48101	0.0222081
ENSMUSG00000118106	-	3	13	2.48101	0.0222081
ENSMUSG00000020866	Cacna1g	15	42	1.89634	0.0223089
ENSMUSG00000040528	Milr1	141	313	1.57044	0.0224908
ENSMUSG00000037977	6430571L13Rik	13	37	1.91833	0.0226854
ENSMUSG00000058927	Gm10053	72	163	1.59783	0.0233791
ENSMUSG00000027496	Aurka	93	207	1.5738	0.0236044
ENSMUSG00000002808	Epdr1	5	18	2.23677	0.0236304
ENSMUSG00000005397	Nid1	5	18	2.23677	0.0236304
ENSMUSG00000031549	Ido2	5	18	2.23677	0.0236304
ENSMUSG00000011171	Vipr2	7	24	2.17577	0.0236355
ENSMUSG00000032014	Oaf	7	24	2.17577	0.0236355
ENSMUSG00000097418	Mir155hg	535	1135	1.50578	0.0250667
ENSMUSG00000074280	Gm6166	99	216	1.54511	0.0252786
ENSMUSG00000036158	Prickle1	144	311	1.53085	0.0255727
ENSMUSG00000066363	Serpina3f	51	116	1.60379	0.0257787
ENSMUSG00000075602	Ly6a	1350	2824	1.48563	0.0263327
ENSMUSG00000075266	Cenpw	42	96	1.61029	0.026403
ENSMUSG00000066129	Kndc1	103	224	1.54049	0.0264617
ENSMUSG00000026566	Mpzl1	18	45	1.73487	0.0265155
ENSMUSG00000026885	Ttll11	10	28	1.89137	0.0269514
ENSMUSG00000101431	Gm7901	77	168	1.54472	0.0270255
ENSMUSG00000000394	Gcg	1	10	3.56525	0.0279694
ENSMUSG00000018126	Baiap2l2	1	10	3.56525	0.0279694
ENSMUSG00000019467	Arhgef25	1	10	3.56525	0.0279694
ENSMUSG00000026414	Tnnt2	1	10	3.56525	0.0279694
ENSMUSG00000050860	Phospho1	1	10	3.56525	0.0279694
ENSMUSG00000079186	Gzmc	1	10	3.56525	0.0279694
ENSMUSG00000091881	Gm17146	1	10	3.56525	0.0279694
ENSMUSG00000108643	Gm44931	1	10	3.56525	0.0279694
ENSMUSG00000024391	Apom	7	23	2.11465	0.0281231
ENSMUSG00000010651	Acaa1b	6	20	2.1316	0.0287437
ENSMUSG00000031490	Eif4ebp1	211	440	1.48058	0.0291745
ENSMUSG00000021569	Trip13	68	146	1.52133	0.0293701
ENSMUSG00000040204	Pclaf	272	565	1.4751	0.0294529
ENSMUSG00000024640	Psat1	999	2049	1.45718	0.0294572
ENSMUSG00000026669	Mcm10	106	224	1.49912	0.0295738
ENSMUSG00000034968	Lbx2	2	12	2.919	0.0295884
ENSMUSG00000062074	Ccn6	2	12	2.919	0.0295884
ENSMUSG00000068154	Insm1	2	12	2.919	0.0295884
ENSMUSG00000018845	Unc45b	3	12	2.36651	0.0295884
ENSMUSG00000027962	Vcam1	3	12	2.36651	0.0295884
ENSMUSG00000032691	Nlrp3	3	12	2.36651	0.0295884
ENSMUSG00000035735	Dagla	3	12	2.36651	0.0295884
ENSMUSG00000031762	Mt2	4	15	2.28737	0.0297218
ENSMUSG00000087108	Gm16093	4	15	2.28737	0.0297218
ENSMUSG00000107928	Gm45140	4	15	2.28737	0.0297218
ENSMUSG00000114537	Gm48569	4	15	2.28737	0.0297218
ENSMUSG00000034883	Lrr1	16	42	1.80408	0.029826
ENSMUSG00000034266	Batf	749	1522	1.4437	0.03111
ENSMUSG00000032010	Usp2	10	27	1.83911	0.0312329
ENSMUSG00000109771	Gm35315	19	46	1.6891	0.0312746
ENSMUSG00000029401	Rilpl2	821	1665	1.44086	0.0313435
ENSMUSG00000034258	Flvcr2	14	37	1.81253	0.0314237
ENSMUSG00000091955	Gm9844	55	119	1.53195	0.0314609
ENSMUSG00000033762	Recql4	41	90	1.55193	0.0322658
ENSMUSG00000081157	Gm13552	7	22	2.05082	0.0335404
ENSMUSG00000023067	Cdkn1a	704	1410	1.42281	0.0336139
ENSMUSG00000003206	Ebi3	227	460	1.43931	0.0338133
ENSMUSG00000019942	Cdk1	163	333	1.45079	0.0340476
ENSMUSG00000000317	Bcl6b	0	6	5.83621	0.0347826
ENSMUSG00000012350	Ehf	0	6	5.83621	0.0347826
ENSMUSG00000014198	Zfp385c	0	6	5.83621	0.0347826
ENSMUSG00000021565	Slc6a19	0	6	5.83621	0.0347826
ENSMUSG00000021567	Nkd2	0	6	5.83621	0.0347826
ENSMUSG00000024184	Pdia2	0	6	5.83621	0.0347826
ENSMUSG00000025170	Rab40b	0	6	5.83621	0.0347826
ENSMUSG00000029503	P2rx2	0	6	5.83621	0.0347826
ENSMUSG00000030510	Cers3	0	6	5.83621	0.0347826
ENSMUSG00000030785	Cox6a2	0	6	5.83621	0.0347826
ENSMUSG00000031661	Nkd1	0	6	5.83621	0.0347826
ENSMUSG00000039330	Tsga10ip	0	6	5.83621	0.0347826
ENSMUSG00000040231	Syngr4	0	6	5.83621	0.0347826
ENSMUSG00000043388	Tmem130	0	6	5.83621	0.0347826
ENSMUSG00000045275	Lca5l	0	6	5.83621	0.0347826
ENSMUSG00000046733	Gprc5a	0	6	5.83621	0.0347826
ENSMUSG00000047143	Dmrta2	0	6	5.83621	0.0347826
ENSMUSG00000049409	Prokr1	0	6	5.83621	0.0347826
ENSMUSG00000068876	Cgn	0	6	5.83621	0.0347826
ENSMUSG00000073600	Prob1	0	6	5.83621	0.0347826
ENSMUSG00000074735	Gm21994	0	6	5.83621	0.0347826
ENSMUSG00000080789	Gm14007	0	6	5.83621	0.0347826
ENSMUSG00000083483	Gm14044	0	6	5.83621	0.0347826
ENSMUSG00000084904	Gm14827	0	6	5.83621	0.0347826
ENSMUSG00000087341	0610040F04Rik	0	6	5.83621	0.0347826
ENSMUSG00000087610	Gm16253	0	6	5.83621	0.0347826
ENSMUSG00000091199	Gm2619	0	6	5.83621	0.0347826
ENSMUSG00000092887	Snord53	0	6	5.83621	0.0347826
ENSMUSG00000096106	Trav5d-4	0	6	5.83621	0.0347826
ENSMUSG00000097305	Gm17276	0	6	5.83621	0.0347826
ENSMUSG00000097755	2010110K18Rik	0	6	5.83621	0.0347826
ENSMUSG00000098057	Gm6283	0	6	5.83621	0.0347826
ENSMUSG00000098192	Gm3534	0	6	5.83621	0.0347826
ENSMUSG00000099552	9830004L10Rik	0	6	5.83621	0.0347826
ENSMUSG00000101400	Gm29596	0	6	5.83621	0.0347826
ENSMUSG00000102411	Gm36936	0	6	5.83621	0.0347826
ENSMUSG00000103703	Gm42568	0	6	5.83621	0.0347826
ENSMUSG00000103804	Gm37062	0	6	5.83621	0.0347826
ENSMUSG00000104272	Gm38297	0	6	5.83621	0.0347826
ENSMUSG00000106142	Gm17937	0	6	5.83621	0.0347826
ENSMUSG00000106313	Gm9402	0	6	5.83621	0.0347826
ENSMUSG00000106329	Gm10652	0	6	5.83621	0.0347826
ENSMUSG00000107704	Gm36355	0	6	5.83621	0.0347826
ENSMUSG00000107813	Gm44434	0	6	5.83621	0.0347826
ENSMUSG00000108084	Gm7932	0	6	5.83621	0.0347826
ENSMUSG00000109205	Gm44954	0	6	5.83621	0.0347826
ENSMUSG00000110150	Gm8523	0	6	5.83621	0.0347826
ENSMUSG00000110205	Gm33594	0	6	5.83621	0.0347826
ENSMUSG00000110326	Gm45378	0	6	5.83621	0.0347826
ENSMUSG00000115563	Gm34562	0	6	5.83621	0.0347826
ENSMUSG00000116274	Gm18724	0	6	5.83621	0.0347826
ENSMUSG00000119776	U2	0	6	5.83621	0.0347826
ENSMUSG00002076051	Metazoa_SRP	0	6	5.83621	0.0347826
ENSMUSG00000025403	Shmt2	1093	2167	1.40823	0.035017
ENSMUSG00000068744	Psrc1	269	539	1.42314	0.0351929
ENSMUSG00000053080	2700081O15Rik	28	63	1.58596	0.0352274
ENSMUSG00000041801	Phlda3	109	222	1.44598	0.0360918
ENSMUSG00000044005	Gls2	16	40	1.73388	0.0365185
ENSMUSG00000022722	Arl6	17	40	1.64717	0.0365185
ENSMUSG00000068036	Afdn	26	58	1.57323	0.0369979
ENSMUSG00000112980	D430020J02Rik	54	113	1.48378	0.0370232
ENSMUSG00000025885	Myo5b	4	14	2.18856	0.0381992
ENSMUSG00000039200	Atf7ip2	4	14	2.18856	0.0381992
ENSMUSG00000042489	Clspn	194	383	1.40157	0.0386389
ENSMUSG00000026981	Il1rn	134	268	1.41998	0.0390436
ENSMUSG00000102813	Gm37795	23	53	1.61926	0.0391552
ENSMUSG00000097601	Gm26660	24	53	1.55823	0.0391552
ENSMUSG00000051314	Ffar2	26	57	1.54818	0.0397582
ENSMUSG00000018844	Fndc8	1	9	3.41494	0.0399705
ENSMUSG00000031220	Awat2	1	9	3.41494	0.0399705
ENSMUSG00000054304	D130007C19Rik	1	9	3.41494	0.0399705
ENSMUSG00000081957	Ak3l2-ps	1	9	3.41494	0.0399705
ENSMUSG00000085735	Mettl5os	1	9	3.41494	0.0399705
ENSMUSG00000097602	4930519P11Rik	1	9	3.41494	0.0399705
ENSMUSG00000032487	Ptgs2	7	21	1.98404	0.0400936
ENSMUSG00000104101	Gm37881	36	77	1.51409	0.0404834
ENSMUSG00000038319	Kcnh2	13	32	1.70952	0.0412756
ENSMUSG00000018428	Akap1	103	205	1.41268	0.0416159
ENSMUSG00000028979	Masp2	10	25	1.72853	0.0421466
ENSMUSG00000022766	Serpind1	6	18	1.98044	0.042606
ENSMUSG00000084790	Gm15879	6	18	1.98044	0.042606
ENSMUSG00000118401	Gpr52	6	18	1.98044	0.042606
ENSMUSG00000030500	Slc17a6	36	76	1.49525	0.0427432
ENSMUSG00000053398	Phgdh	270	521	1.3688	0.0427606
ENSMUSG00000034023	Fancd2	100	197	1.39786	0.0428246
ENSMUSG00000089768	Tmsb15b1	12	30	1.7309	0.0434223
ENSMUSG00000028587	Orc1	78	155	1.41002	0.0436026
ENSMUSG00000030346	Rad51ap1	76	150	1.40015	0.044757
ENSMUSG00000087598	Zfp111	8	23	1.92562	0.0447917
ENSMUSG00000106588	Gm17590	8	23	1.92562	0.0447917
ENSMUSG00000022755	Adgrg7	5	16	2.06791	0.0456519
ENSMUSG00000084277	Gm11702	5	16	2.06791	0.0456519
ENSMUSG00000096995	2810029C07Rik	5	16	2.06791	0.0456519
ENSMUSG00000107985	Gm35037	5	16	2.06791	0.0456519
ENSMUSG00000101795	Gm5835	11	27	1.70345	0.0459806
ENSMUSG00000091478	Gm10039	193	369	1.35531	0.0464129
ENSMUSG00000026830	Ermn	435	818	1.33175	0.0473723
ENSMUSG00000078773	Rad54b	45	92	1.44975	0.0476024
ENSMUSG00000072966	Gprasp2	98	189	1.36719	0.0477562
ENSMUSG00000096617	Gm5559	70	137	1.38787	0.0481232
ENSMUSG00000002565	Scin	151	286	1.34159	0.0488003
ENSMUSG00000030652	Coq7	30	63	1.48692	0.0492372
ENSMUSG00000074476	Spc24	57	113	1.40598	0.0492713
ENSMUSG00000042816	Gpr151	4	13	2.08249	0.0493358
ENSMUSG00000105613	Gm43684	4	13	2.08249	0.0493358
ENSMUSG00000082284	H3f3a-ps1	19	42	1.55818	0.0497053
ENSMUSG00000025257	Ribc1	14	33	1.64798	0.0497057

## Sheet: Significant downregulated DEGs
Supplementary Table 3. Signature upregulated DEGs of WT_IL-25/IL-33 in comparison with WT_UT transcriptome.
Gene ID	Gene Symbol	Read count WT_UT	Read count WT_IL-25/IL-33	logFC	p-value
ENSMUSG00000086628	Gm16157	47	1	-4.99151	1.89e-05
ENSMUSG00000075014	Gm10800	972	101	-2.84434	6.5e-05
ENSMUSG00000108033	Gm44284	26	0	-7.51318	0.000125561
ENSMUSG00000107178	Gm42531	61	4	-3.47512	0.000259049
ENSMUSG00000116215	Gm5470	23	0	-7.33734	0.000290613
ENSMUSG00000105564	Gm8891	22	0	-7.27361	0.000390825
ENSMUSG00000091028	Gm10722	129	14	-2.77355	0.000512317
ENSMUSG00000028007	Snx7	20	0	-7.13704	0.000530405
ENSMUSG00000108478	Gm19514	20	0	-7.13704	0.000530405
ENSMUSG00000105065	Gm42513	21	0	-7.20694	0.000530405
ENSMUSG00002076104	5S_rRNA	21	0	-7.20694	0.000530405
ENSMUSG00000062252	Lhfpl5	48	3	-3.53284	0.000533686
ENSMUSG00000116768	Gm18269	27	1	-4.19505	0.000621965
ENSMUSG00000084809	Gm12631	19	0	-7.06358	0.000726851
ENSMUSG00000095891	Gm10717	19	0	-7.06358	0.000726851
ENSMUSG00000032816	Igdcc4	26	1	-4.1409	0.000797167
ENSMUSG00000038738	Shank1	26	1	-4.1409	0.000797167
ENSMUSG00000045322	Tlr9	26	1	-4.1409	0.000797167
ENSMUSG00000054640	Slc8a1	26	1	-4.1409	0.000797167
ENSMUSG00000102365	Gm37045	18	0	-6.98618	0.00100641
ENSMUSG00000092540	Gm8738	24	1	-4.02608	0.00133434
ENSMUSG00000075027	4631405J19Rik	17	0	-6.90438	0.00140897
ENSMUSG00000079076	Gm3086	17	0	-6.90438	0.00140897
ENSMUSG00000090081	Gm16587	17	0	-6.90438	0.00140897
ENSMUSG00000107109	Gm42571	17	0	-6.90438	0.00140897
ENSMUSG00000075015	Gm10801	36	2	-3.67959	0.00141891
ENSMUSG00000059775	Rps26-ps1	606	99	-2.19165	0.00172244
ENSMUSG00000027168	Pax6	23	1	-3.96505	0.00174368
ENSMUSG00000112220	Gm36208	23	1	-3.96505	0.00174368
ENSMUSG00000098286	Mir8091	76	9	-2.64274	0.00181213
ENSMUSG00000087163	Gm16230	16	0	-6.81767	0.00199605
ENSMUSG00000028926	Cdk14	22	1	-3.90132	0.00229484
ENSMUSG00000045903	Npas4	22	1	-3.90132	0.00229484
ENSMUSG00000097504	4930516B21Rik	22	1	-3.90132	0.00229484
ENSMUSG00000042804	Gpr153	57	7	-2.58634	0.00247032
ENSMUSG00000053593	Fate1	15	0	-6.72541	0.00286389
ENSMUSG00000104642	Gm9207	15	0	-6.72541	0.00286389
ENSMUSG00000107102	Gm42726	15	0	-6.72541	0.00286389
ENSMUSG00002076098	-	15	0	-6.72541	0.00286389
ENSMUSG00000059498	Fcgr3	41	4	-2.90359	0.00291167
ENSMUSG00000106024	A530083M17Rik	46	5	-2.75465	0.00301688
ENSMUSG00000058624	Gda	20	1	-3.76475	0.00304285
ENSMUSG00000104277	Gm38299	20	1	-3.76475	0.00304285
ENSMUSG00000112640	Gm32687	20	1	-3.76475	0.00304285
ENSMUSG00000119862	U6	21	1	-3.83465	0.00304285
ENSMUSG00000036103	Colec12	40	4	-2.86809	0.00341955
ENSMUSG00000032558	Nphp3	49	6	-2.58753	0.00353459
ENSMUSG00000108199	Gm44249	49	6	-2.58753	0.00353459
ENSMUSG00000035681	Kcnc2	19	1	-3.69129	0.00406644
ENSMUSG00000066807	Gm10179	19	1	-3.69129	0.00406644
ENSMUSG00000114217	Gm7054	19	1	-3.69129	0.00406644
ENSMUSG00000022512	Cldn1	14	0	-6.62685	0.00416566
ENSMUSG00000036905	C1qb	14	0	-6.62685	0.00416566
ENSMUSG00000037428	Vgf	14	0	-6.62685	0.00416566
ENSMUSG00000039109	F13a1	14	0	-6.62685	0.00416566
ENSMUSG00000086598	Btbd18	14	0	-6.62685	0.00416566
ENSMUSG00000099470	Gm29340	14	0	-6.62685	0.00416566
ENSMUSG00000102971	A730062M13Rik	14	0	-6.62685	0.00416566
ENSMUSG00000107624	Gm44005	14	0	-6.62685	0.00416566
ENSMUSG00000116862	Gm49607	14	0	-6.62685	0.00416566
ENSMUSG00000030162	Olr1	29	2	-3.36902	0.00472911
ENSMUSG00000036098	Myrf	18	1	-3.61389	0.00547934
ENSMUSG00000100120	Gm53065	18	1	-3.61389	0.00547934
ENSMUSG00000004698	Hdac9	27	2	-3.26645	0.00585897
ENSMUSG00000007655	Cav1	12	0	-6.40689	0.00614931
ENSMUSG00000024729	Ms4a20	12	0	-6.40689	0.00614931
ENSMUSG00000033715	Akr1c14	12	0	-6.40689	0.00614931
ENSMUSG00000043460	Elfn2	12	0	-6.40689	0.00614931
ENSMUSG00000045034	Ankrd34b	12	0	-6.40689	0.00614931
ENSMUSG00000046593	Tmem215	12	0	-6.40689	0.00614931
ENSMUSG00000052730	Gm5111	12	0	-6.40689	0.00614931
ENSMUSG00000067189	Gm7335	12	0	-6.40689	0.00614931
ENSMUSG00000074796	Slc4a11	12	0	-6.40689	0.00614931
ENSMUSG00000078380	Gm6096	12	0	-6.40689	0.00614931
ENSMUSG00000089661	Mia	12	0	-6.40689	0.00614931
ENSMUSG00000102297	5730585A16Rik	12	0	-6.40689	0.00614931
ENSMUSG00000109045	Gm45084	12	0	-6.40689	0.00614931
ENSMUSG00000117278	Gm36684	12	0	-6.40689	0.00614931
ENSMUSG00000002384	Bmp8b	13	0	-6.52106	0.00614931
ENSMUSG00000074824	Rslcan18	13	0	-6.52106	0.00614931
ENSMUSG00000086041	Gm12869	13	0	-6.52106	0.00614931
ENSMUSG00000087530	Gm15533	13	0	-6.52106	0.00614931
ENSMUSG00000102635	Gm36638	13	0	-6.52106	0.00614931
ENSMUSG00000105181	Gm19620	13	0	-6.52106	0.00614931
ENSMUSG00000105740	Gm42685	13	0	-6.52106	0.00614931
ENSMUSG00000106822	Gm43533	13	0	-6.52106	0.00614931
ENSMUSG00000113927	5330409N07Rik	13	0	-6.52106	0.00614931
ENSMUSG00000034898	Filip1	35	4	-2.67618	0.00666491
ENSMUSG00000106951	5930430L01Rik	48	7	-2.33909	0.00673261
ENSMUSG00000052271	Bhlha15	90	15	-2.15606	0.00675037
ENSMUSG00000004609	Cd33	26	2	-3.2123	0.00728936
ENSMUSG00000078586	Gm11735	26	2	-3.2123	0.00728936
ENSMUSG00000099070	Mir8119	26	2	-3.2123	0.00728936
ENSMUSG00000016349	Eef1a2	17	1	-3.5321	0.00744743
ENSMUSG00000018604	Tbx3	17	1	-3.5321	0.00744743
ENSMUSG00000035745	Grin3b	17	1	-3.5321	0.00744743
ENSMUSG00000099373	Gm19667	17	1	-3.5321	0.00744743
ENSMUSG00000100334	C230024C17Rik	17	1	-3.5321	0.00744743
ENSMUSG00000103151	Gm38292	17	1	-3.5321	0.00744743
ENSMUSG00000114622	Gm18990	17	1	-3.5321	0.00744743
ENSMUSG00000071419	Rps15-ps2	39	5	-2.51729	0.00745943
ENSMUSG00000106093	Gm42722	39	5	-2.51729	0.00745943
ENSMUSG00000117145	Gm4356	55	8	-2.34501	0.00778326
ENSMUSG00000001027	Scn4a	11	0	-6.28291	0.00922396
ENSMUSG00000003484	Cyp4f18	11	0	-6.28291	0.00922396
ENSMUSG00000031125	3830403N18Rik	11	0	-6.28291	0.00922396
ENSMUSG00000049010	Olfr982	11	0	-6.28291	0.00922396
ENSMUSG00000049321	Zfp2	11	0	-6.28291	0.00922396
ENSMUSG00000057817	Olfr1446	11	0	-6.28291	0.00922396
ENSMUSG00000058626	Capn11	11	0	-6.28291	0.00922396
ENSMUSG00000061701	Fbxw20	11	0	-6.28291	0.00922396
ENSMUSG00000073018	Gm1070	11	0	-6.28291	0.00922396
ENSMUSG00000074272	Ceacam1	11	0	-6.28291	0.00922396
ENSMUSG00000098814	Igkv19-93	11	0	-6.28291	0.00922396
ENSMUSG00000100510	Hand2os1	11	0	-6.28291	0.00922396
ENSMUSG00000104239	Gm37588	11	0	-6.28291	0.00922396
ENSMUSG00000110062	B430319F04Rik	11	0	-6.28291	0.00922396
ENSMUSG00000111434	Gm47121	11	0	-6.28291	0.00922396
ENSMUSG00000112391	Gm48230	11	0	-6.28291	0.00922396
ENSMUSG00000118202	C030017B01Rik	11	0	-6.28291	0.00922396
ENSMUSG00000035954	Dock4	41	6	-2.33119	0.00943598
ENSMUSG00000029915	Clec5a	16	1	-3.44539	0.0102151
ENSMUSG00000081720	Gm12391	16	1	-3.44539	0.0102151
ENSMUSG00000040283	Btnl9	29	3	-2.80866	0.0103313
ENSMUSG00000082870	Gm12165	40	6	-2.2957	0.0109335
ENSMUSG00000025044	Msr1	52	8	-2.26431	0.0110349
ENSMUSG00000096551	Trav10	32	4	-2.54744	0.0112943
ENSMUSG00000116707	Gm49590	32	4	-2.54744	0.0112943
ENSMUSG00000102258	Gm38257	24	2	-3.09748	0.0114318
ENSMUSG00000097665	Gm16853	27	3	-2.7061	0.0126381
ENSMUSG00000108321	Gm44649	27	3	-2.7061	0.0126381
ENSMUSG00000111637	Gm10688	27	3	-2.7061	0.0126381
ENSMUSG00000077265	Gm24430	28	3	-2.75829	0.0126381
ENSMUSG00000114419	5430414B19Rik	28	3	-2.75829	0.0126381
ENSMUSG00000101872	Gm29237	39	6	-2.2593	0.012692
ENSMUSG00000074892	B3galt5	162	34	-1.82819	0.0127211
ENSMUSG00000098488	Pla2g4b	54	9	-2.1508	0.0127954
ENSMUSG00000035004	Igsf6	43	7	-2.18089	0.0132091
ENSMUSG00000088183	Gm22215	43	7	-2.18089	0.0132091
ENSMUSG00000023484	Prph	31	4	-2.50185	0.0135382
ENSMUSG00000086600	C030005K06Rik	31	4	-2.50185	0.0135382
ENSMUSG00000028111	Ctsk	221	49	-1.75004	0.0139677
ENSMUSG00000001504	Irx2	10	0	-6.14725	0.0140787
ENSMUSG00000020019	Ntn4	10	0	-6.14725	0.0140787
ENSMUSG00000026674	Ddr2	10	0	-6.14725	0.0140787
ENSMUSG00000028545	Bend5	10	0	-6.14725	0.0140787
ENSMUSG00000029086	Prom1	10	0	-6.14725	0.0140787
ENSMUSG00000029727	Cyp3a13	10	0	-6.14725	0.0140787
ENSMUSG00000043308	Vmn1r75	10	0	-6.14725	0.0140787
ENSMUSG00000070047	Fat1	10	0	-6.14725	0.0140787
ENSMUSG00000077426	Gm26387	10	0	-6.14725	0.0140787
ENSMUSG00000078982	Gm11025	10	0	-6.14725	0.0140787
ENSMUSG00000083223	Gm15016	10	0	-6.14725	0.0140787
ENSMUSG00000083725	Gm11865	10	0	-6.14725	0.0140787
ENSMUSG00000085539	Gm15561	10	0	-6.14725	0.0140787
ENSMUSG00000085886	D030047H15Rik	10	0	-6.14725	0.0140787
ENSMUSG00000086090	Gm12531	10	0	-6.14725	0.0140787
ENSMUSG00000086633	Gm16081	10	0	-6.14725	0.0140787
ENSMUSG00000086704	Gm14582	10	0	-6.14725	0.0140787
ENSMUSG00000087016	Gm15979	10	0	-6.14725	0.0140787
ENSMUSG00000092495	Gm20405	10	0	-6.14725	0.0140787
ENSMUSG00000097116	Gm26729	10	0	-6.14725	0.0140787
ENSMUSG00000098434	2010110E17Rik	10	0	-6.14725	0.0140787
ENSMUSG00000107365	Gm43479	10	0	-6.14725	0.0140787
ENSMUSG00000107502	Gm44065	10	0	-6.14725	0.0140787
ENSMUSG00000111233	Gm47069	10	0	-6.14725	0.0140787
ENSMUSG00000117848	Gm35867	10	0	-6.14725	0.0140787
ENSMUSG00000042757	Tmem108	15	1	-3.35313	0.0141459
ENSMUSG00000057722	Lepr	15	1	-3.35313	0.0141459
ENSMUSG00000083183	Gm15575	15	1	-3.35313	0.0141459
ENSMUSG00000087020	Gm16283	15	1	-3.35313	0.0141459
ENSMUSG00000087644	Gm14703	15	1	-3.35313	0.0141459
ENSMUSG00000097047	1110020A21Rik	15	1	-3.35313	0.0141459
ENSMUSG00000103000	Gm37900	15	1	-3.35313	0.0141459
ENSMUSG00000106565	Gm43582	15	1	-3.35313	0.0141459
ENSMUSG00000113385	Gm48405	15	1	-3.35313	0.0141459
ENSMUSG00000114243	Gm48163	15	1	-3.35313	0.0141459
ENSMUSG00000086330	1700007J10Rik	23	2	-3.03645	0.0144137
ENSMUSG00000028238	Atp6v0d2	169	37	-1.76754	0.0145489
ENSMUSG00000033581	Igf2bp2	56	10	-2.05282	0.0145875
ENSMUSG00000102593	Gm38384	143	31	-1.78121	0.0146644
ENSMUSG00000107610	D530018E20Rik	41	7	-2.11241	0.0151856
ENSMUSG00000020953	Coch	26	3	-2.65194	0.0155141
ENSMUSG00000103558	Gm38220	163	36	-1.75485	0.0156491
ENSMUSG00000003418	St8sia6	346	81	-1.67253	0.0161798
ENSMUSG00000030144	Clec4d	55	10	-2.02689	0.016233
ENSMUSG00000117310	Ptp4a1	55	10	-2.02689	0.016233
ENSMUSG00000115200	Gm46516	30	4	-2.45476	0.0162728
ENSMUSG00000018927	Ccl6	262	61	-1.68	0.0168842
ENSMUSG00000032572	Col6a4	37	6	-2.18364	0.0171989
ENSMUSG00000033777	Tlr13	37	6	-2.18364	0.0171989
ENSMUSG00000064916	Gm22573	22	2	-2.97272	0.0182584
ENSMUSG00000081569	Gm12490	29	4	-2.40609	0.019615
ENSMUSG00000001865	Cpa3	14	1	-3.25457	0.0197869
ENSMUSG00000005089	Slc1a2	14	1	-3.25457	0.0197869
ENSMUSG00000022816	Fstl1	14	1	-3.25457	0.0197869
ENSMUSG00000042498	Radx	14	1	-3.25457	0.0197869
ENSMUSG00000081783	Gm15599	14	1	-3.25457	0.0197869
ENSMUSG00000086548	Gm12972	14	1	-3.25457	0.0197869
ENSMUSG00000109206	Gm45137	14	1	-3.25457	0.0197869
ENSMUSG00000028207	Asph	35	6	-2.10379	0.0200777
ENSMUSG00000117069	Gm49894	35	6	-2.10379	0.0200777
ENSMUSG00000095646	Trav10n	39	7	-2.04052	0.0201657
ENSMUSG00000003354	Ccdc65	9	0	-5.99751	0.0219002
ENSMUSG00000009093	Gstt4	9	0	-5.99751	0.0219002
ENSMUSG00000017607	Tns4	9	0	-5.99751	0.0219002
ENSMUSG00000023885	Thbs2	9	0	-5.99751	0.0219002
ENSMUSG00000024837	Dmrt1	9	0	-5.99751	0.0219002
ENSMUSG00000030895	Hpx	9	0	-5.99751	0.0219002
ENSMUSG00000032033	Barx2	9	0	-5.99751	0.0219002
ENSMUSG00000034209	Rasl10a	9	0	-5.99751	0.0219002
ENSMUSG00000038167	Plekhg6	9	0	-5.99751	0.0219002
ENSMUSG00000038700	Hoxb5	9	0	-5.99751	0.0219002
ENSMUSG00000052616	Terb1	9	0	-5.99751	0.0219002
ENSMUSG00000055003	Lrtm2	9	0	-5.99751	0.0219002
ENSMUSG00000066749	Olfr877	9	0	-5.99751	0.0219002
ENSMUSG00000067242	Lgi1	9	0	-5.99751	0.0219002
ENSMUSG00000086365	4930593C16Rik	9	0	-5.99751	0.0219002
ENSMUSG00000087294	Gm13556	9	0	-5.99751	0.0219002
ENSMUSG00000087492	Gm15700	9	0	-5.99751	0.0219002
ENSMUSG00000089959	Gm16268	9	0	-5.99751	0.0219002
ENSMUSG00000097322	A530083I20Rik	9	0	-5.99751	0.0219002
ENSMUSG00000097388	Gm3200	9	0	-5.99751	0.0219002
ENSMUSG00000099310	Gm19427	9	0	-5.99751	0.0219002
ENSMUSG00000102782	Gm37625	9	0	-5.99751	0.0219002
ENSMUSG00000104203	Gm37398	9	0	-5.99751	0.0219002
ENSMUSG00000104368	2010103J01Rik	9	0	-5.99751	0.0219002
ENSMUSG00000104378	Gm37510	9	0	-5.99751	0.0219002
ENSMUSG00000105037	Gm25203	9	0	-5.99751	0.0219002
ENSMUSG00000107194	Gm43173	9	0	-5.99751	0.0219002
ENSMUSG00000108039	Gm43925	9	0	-5.99751	0.0219002
ENSMUSG00000109016	Gm44647	9	0	-5.99751	0.0219002
ENSMUSG00000112798	Gm40685	9	0	-5.99751	0.0219002
ENSMUSG00000113976	Gm18243	9	0	-5.99751	0.0219002
ENSMUSG00000115823	Gm49004	9	0	-5.99751	0.0219002
ENSMUSG00000115855	Gm34643	9	0	-5.99751	0.0219002
ENSMUSG00000117294	Gm49839	9	0	-5.99751	0.0219002
ENSMUSG00002075624	U1	9	0	-5.99751	0.0219002
ENSMUSG00000021457	Syk	89	20	-1.72749	0.0224182
ENSMUSG00000023033	Scn8a	45	8	-2.05634	0.0228861
ENSMUSG00000024502	Jakmip2	20	2	-2.83615	0.023239
ENSMUSG00000084964	Gm15503	20	2	-2.83615	0.023239
ENSMUSG00000049907	Rasl11b	21	2	-2.90605	0.023239
ENSMUSG00000087064	Sap30bpos	21	2	-2.90605	0.023239
ENSMUSG00000105681	Gm43428	21	2	-2.90605	0.023239
ENSMUSG00000110589	Gm45754	21	2	-2.90605	0.023239
ENSMUSG00000116884	C130040N14Rik	21	2	-2.90605	0.023239
ENSMUSG00000074385	Gm10684	38	7	-2.00319	0.0232942
ENSMUSG00000083353	Gm12540	24	3	-2.53712	0.0236304
ENSMUSG00000106035	Gm43545	31	5	-2.18745	0.0236355
ENSMUSG00000035711	Dok3	27	4	-2.30352	0.0237107
ENSMUSG00000047793	Sned1	27	4	-2.30352	0.0237107
ENSMUSG00000040249	Lrp1	117	27	-1.69059	0.0248332
ENSMUSG00000105556	Gm43080	79	18	-1.70698	0.0262996
ENSMUSG00000082964	Rpl13-ps5	33	6	-2.01925	0.0275183
ENSMUSG00000026601	Axdnd1	12	1	-3.0346	0.0279694
ENSMUSG00000029561	Oasl2	12	1	-3.0346	0.0279694
ENSMUSG00000036687	Tmem184a	12	1	-3.0346	0.0279694
ENSMUSG00000047746	Fbxo40	12	1	-3.0346	0.0279694
ENSMUSG00000050623	Catsperz	12	1	-3.0346	0.0279694
ENSMUSG00000075425	Gm13547	12	1	-3.0346	0.0279694
ENSMUSG00000103592	Gm38364	12	1	-3.0346	0.0279694
ENSMUSG00000105482	Gm42596	12	1	-3.0346	0.0279694
ENSMUSG00000107079	Gm35648	12	1	-3.0346	0.0279694
ENSMUSG00000109307	Gm44700	12	1	-3.0346	0.0279694
ENSMUSG00000116950	Gm18564	12	1	-3.0346	0.0279694
ENSMUSG00000000724	Cryba1	13	1	-3.14877	0.0279694
ENSMUSG00000007480	Mc5r	13	1	-3.14877	0.0279694
ENSMUSG00000040855	Reps2	13	1	-3.14877	0.0279694
ENSMUSG00000073590	3222401L13Rik	13	1	-3.14877	0.0279694
ENSMUSG00000074028	Slc22a13	13	1	-3.14877	0.0279694
ENSMUSG00000089651	Gm16353	13	1	-3.14877	0.0279694
ENSMUSG00000104830	5830487J09Rik	13	1	-3.14877	0.0279694
ENSMUSG00000110637	Gm7807	13	1	-3.14877	0.0279694
ENSMUSG00000083282	Ctsf	49	10	-1.8607	0.0280835
ENSMUSG00000031264	Btk	30	5	-2.14036	0.0281231
ENSMUSG00000055926	Gm14137	26	4	-2.24937	0.0287437
ENSMUSG00000081679	Gm11874	26	4	-2.24937	0.0287437
ENSMUSG00000004328	Hif3a	23	3	-2.47609	0.0293231
ENSMUSG00000109645	Gm45246	23	3	-2.47609	0.0293231
ENSMUSG00000039891	Txlnb	42	8	-1.95713	0.0294637
ENSMUSG00000002944	Cd36	435	116	-1.48509	0.0309257
ENSMUSG00000106357	Gm8013	36	7	-1.92548	0.0312329
ENSMUSG00000045312	Lhfpl2	61	14	-1.69484	0.0312746
ENSMUSG00000078552	Dcdc2b	32	6	-1.97505	0.0323089
ENSMUSG00000097429	Gm26520	32	6	-1.97505	0.0323089
ENSMUSG00000114602	Gm49223	32	6	-1.97505	0.0323089
ENSMUSG00000071103	1700029J07Rik	54	12	-1.74	0.0329911
ENSMUSG00000034796	Cpne7	191	50	-1.51063	0.0331847
ENSMUSG00000048621	Gm6377	29	5	-2.09169	0.0335404
ENSMUSG00000025812	Pard3	88	21	-1.64119	0.0344566
ENSMUSG00000001656	Hoxc11	8	0	-5.8304	0.0347826
ENSMUSG00000017300	Tnnc2	8	0	-5.8304	0.0347826
ENSMUSG00000019935	Slc17a8	8	0	-5.8304	0.0347826
ENSMUSG00000020709	Adap2	8	0	-5.8304	0.0347826
ENSMUSG00000020811	Wscd1	8	0	-5.8304	0.0347826
ENSMUSG00000022438	Parvb	8	0	-5.8304	0.0347826
ENSMUSG00000024088	4930583I09Rik	8	0	-5.8304	0.0347826
ENSMUSG00000024304	Cdh2	8	0	-5.8304	0.0347826
ENSMUSG00000025946	Pth2r	8	0	-5.8304	0.0347826
ENSMUSG00000026514	Cnih3	8	0	-5.8304	0.0347826
ENSMUSG00000028347	Tmeff1	8	0	-5.8304	0.0347826
ENSMUSG00000030244	Gys2	8	0	-5.8304	0.0347826
ENSMUSG00000031355	Arhgap6	8	0	-5.8304	0.0347826
ENSMUSG00000031673	Cdh11	8	0	-5.8304	0.0347826
ENSMUSG00000031825	Crispld2	8	0	-5.8304	0.0347826
ENSMUSG00000032796	Lama1	8	0	-5.8304	0.0347826
ENSMUSG00000033007	Asic4	8	0	-5.8304	0.0347826
ENSMUSG00000034641	Cd300ld	8	0	-5.8304	0.0347826
ENSMUSG00000036790	Slitrk2	8	0	-5.8304	0.0347826
ENSMUSG00000037028	Pramel18	8	0	-5.8304	0.0347826
ENSMUSG00000045658	Pid1	8	0	-5.8304	0.0347826
ENSMUSG00000046881	Olfr374	8	0	-5.8304	0.0347826
ENSMUSG00000054236	Olfr481	8	0	-5.8304	0.0347826
ENSMUSG00000056458	Mok	8	0	-5.8304	0.0347826
ENSMUSG00000059089	Fcgr4	8	0	-5.8304	0.0347826
ENSMUSG00000064039	Ccr1l1	8	0	-5.8304	0.0347826
ENSMUSG00000064052	Gm5089	8	0	-5.8304	0.0347826
ENSMUSG00000065211	Gm26265	8	0	-5.8304	0.0347826
ENSMUSG00000067597	Dgat2l6	8	0	-5.8304	0.0347826
ENSMUSG00000067613	Krt83	8	0	-5.8304	0.0347826
ENSMUSG00000068874	Selenbp1	8	0	-5.8304	0.0347826
ENSMUSG00000079694	Gm14862	8	0	-5.8304	0.0347826
ENSMUSG00000083595	Gm9200	8	0	-5.8304	0.0347826
ENSMUSG00000083789	Gm6092	8	0	-5.8304	0.0347826
ENSMUSG00000086582	Gm16272	8	0	-5.8304	0.0347826
ENSMUSG00000086665	Gm13067	8	0	-5.8304	0.0347826
ENSMUSG00000090038	Gm16573	8	0	-5.8304	0.0347826
ENSMUSG00000090202	4930503B20Rik	8	0	-5.8304	0.0347826
ENSMUSG00000090231	Cfb	8	0	-5.8304	0.0347826
ENSMUSG00000091091	Kcnmb3	8	0	-5.8304	0.0347826
ENSMUSG00000091248	Pate8	8	0	-5.8304	0.0347826
ENSMUSG00000093003	Mir3473c	8	0	-5.8304	0.0347826
ENSMUSG00000095174	Gm20069	8	0	-5.8304	0.0347826
ENSMUSG00000097890	4930547M16Rik	8	0	-5.8304	0.0347826
ENSMUSG00000097983	Gm26971	8	0	-5.8304	0.0347826
ENSMUSG00000098509	Rgs21	8	0	-5.8304	0.0347826
ENSMUSG00000098934	Gvin-ps4	8	0	-5.8304	0.0347826
ENSMUSG00000100121	1700025N23Rik	8	0	-5.8304	0.0347826
ENSMUSG00000100672	Gm28404	8	0	-5.8304	0.0347826
ENSMUSG00000102808	5430420F09Rik	8	0	-5.8304	0.0347826
ENSMUSG00000103748	Gm38243	8	0	-5.8304	0.0347826
ENSMUSG00000103957	Gm10766	8	0	-5.8304	0.0347826
ENSMUSG00000104417	Gm37068	8	0	-5.8304	0.0347826
ENSMUSG00000104493	Gm19552	8	0	-5.8304	0.0347826
ENSMUSG00000106287	Gm43585	8	0	-5.8304	0.0347826
ENSMUSG00000106935	Gm19457	8	0	-5.8304	0.0347826
ENSMUSG00000107041	Gm42735	8	0	-5.8304	0.0347826
ENSMUSG00000107151	Gm43810	8	0	-5.8304	0.0347826
ENSMUSG00000108047	Gm44158	8	0	-5.8304	0.0347826
ENSMUSG00000108980	Gm45155	8	0	-5.8304	0.0347826
ENSMUSG00000109982	Gm45520	8	0	-5.8304	0.0347826
ENSMUSG00000110588	Gm45774	8	0	-5.8304	0.0347826
ENSMUSG00000110592	4930488N15Rik	8	0	-5.8304	0.0347826
ENSMUSG00000110887	Cbx3-ps8	8	0	-5.8304	0.0347826
ENSMUSG00000111147	Gm33699	8	0	-5.8304	0.0347826
ENSMUSG00000112020	Gm48532	8	0	-5.8304	0.0347826
ENSMUSG00000113736	Gm40879	8	0	-5.8304	0.0347826
ENSMUSG00000114148	Gm47701	8	0	-5.8304	0.0347826
ENSMUSG00000116772	4930483P17Rik	8	0	-5.8304	0.0347826
ENSMUSG00000116952	Gm6914	8	0	-5.8304	0.0347826
ENSMUSG00000117763	9830166K06Rik	8	0	-5.8304	0.0347826
ENSMUSG00000118885	U6	8	0	-5.8304	0.0347826
ENSMUSG00000119733	-	8	0	-5.8304	0.0347826
ENSMUSG00000038421	Fcrla	25	4	-2.1931	0.034945
ENSMUSG00000015568	Lpl	375	103	-1.44235	0.0353966
ENSMUSG00000026321	Tnfrsf11a	34	7	-1.84336	0.0362528
ENSMUSG00000014852	Adamts13	22	3	-2.41237	0.0365207
ENSMUSG00000046841	Ckap4	22	3	-2.41237	0.0365207
ENSMUSG00000115918	A930001M01Rik	22	3	-2.41237	0.0365207
ENSMUSG00000052192	Gm5963	44	9	-1.85621	0.0365433
ENSMUSG00000107191	Gm43579	44	9	-1.85621	0.0365433
ENSMUSG00000078851	H2aw	77	19	-1.5925	0.0369979
ENSMUSG00000021125	Arg2	132	34	-1.53302	0.0374561
ENSMUSG00000118423	Lrrc70	49	11	-1.72459	0.0378812
ENSMUSG00000043753	Dmrta1	18	2	-2.68529	0.0381992
ENSMUSG00000044550	Tceal3	18	2	-2.68529	0.0381992
ENSMUSG00000030259	Rassf8	80	20	-1.57394	0.038658
ENSMUSG00000006362	Cbfa2t3	55	13	-1.65191	0.0389199
ENSMUSG00000022150	Dab2	55	13	-1.65191	0.0389199
ENSMUSG00000025969	Nrp2	100	26	-1.51861	0.0391952
ENSMUSG00000078125	Gm10916	46	10	-1.76983	0.0394505
ENSMUSG00000045350	Fam186a	11	1	-2.91062	0.0399705
ENSMUSG00000045835	Hdgfl1	11	1	-2.91062	0.0399705
ENSMUSG00000053199	Arhgap20	11	1	-2.91062	0.0399705
ENSMUSG00000069274	H4c6	11	1	-2.91062	0.0399705
ENSMUSG00000081894	Gm14212	11	1	-2.91062	0.0399705
ENSMUSG00000082693	Gm15190	11	1	-2.91062	0.0399705
ENSMUSG00000086165	Gm15690	11	1	-2.91062	0.0399705
ENSMUSG00000086228	Ubap1l	11	1	-2.91062	0.0399705
ENSMUSG00000094006	Igkv4-59	11	1	-2.91062	0.0399705
ENSMUSG00000096156	Gm9242	11	1	-2.91062	0.0399705
ENSMUSG00000100104	Gm5644	11	1	-2.91062	0.0399705
ENSMUSG00000115783	Bc1	11	1	-2.91062	0.0399705
ENSMUSG00002076053	7SK	11	1	-2.91062	0.0399705
ENSMUSG00000095574	Trbv12-1	28	5	-2.04132	0.0400936
ENSMUSG00000106291	1110003F10Rik	28	5	-2.04132	0.0400936
ENSMUSG00000087014	Gm16364	67	16	-1.63861	0.0404197
ENSMUSG00000095457	Gvin-ps5	73	18	-1.59324	0.0409764
ENSMUSG00000082233	Gm6506	58	14	-1.62226	0.0412252
ENSMUSG00000110195	Pde2a	42	9	-1.78932	0.0412756
ENSMUSG00000000861	Bcl11a	43	9	-1.82315	0.0412756
ENSMUSG00000021061	Sptb	43	9	-1.82315	0.0412756
ENSMUSG00000024673	Ms4a1	214	59	-1.43623	0.0425392
ENSMUSG00000082515	Gm12902	24	4	-2.13455	0.042606
ENSMUSG00000001768	Rin2	238	67	-1.40635	0.0445325
ENSMUSG00000064637	Snora20	30	6	-1.88237	0.0447917
ENSMUSG00000019732	Calr3	94	25	-1.48583	0.045005
ENSMUSG00000056313	Tcim	20	3	-2.2758	0.0456519
ENSMUSG00000076496	Trbj2-5	20	3	-2.2758	0.0456519
ENSMUSG00000090608	Gm17200	20	3	-2.2758	0.0456519
ENSMUSG00000104061	Gm37953	20	3	-2.2758	0.0456519
ENSMUSG00000104214	Gm36638	20	3	-2.2758	0.0456519
ENSMUSG00000021373	Cap2	21	3	-2.3457	0.0456519
ENSMUSG00000034758	Tle6	21	3	-2.3457	0.0456519
ENSMUSG00000039115	Itga9	21	3	-2.3457	0.0456519
ENSMUSG00000076431	Sox4	21	3	-2.3457	0.0456519
ENSMUSG00000107909	2610017A05Rik	21	3	-2.3457	0.0456519
ENSMUSG00000048612	Myof	170	47	-1.43179	0.0459043
ENSMUSG00000087433	Gm14167	41	9	-1.75467	0.046668
ENSMUSG00000031443	F7	26	5	-1.93497	0.0480368
ENSMUSG00000086236	5830418P13Rik	26	5	-1.93497	0.0480368
ENSMUSG00000020592	Sdc1	32	7	-1.75627	0.0490758
ENSMUSG00000052912	Smarca5-ps	17	2	-2.60349	0.0493358
ENSMUSG00000076867	Trdv4	17	2	-2.60349	0.0493358
ENSMUSG00000102556	Gm37569	17	2	-2.60349	0.0493358
ENSMUSG00000106436	Mir7015	17	2	-2.60349	0.0493358
ENSMUSG00000118163	Gm41757	38	8	-1.81326	0.0495298
ENSMUSG00000086324	Gm15564	55	14	-1.54583	0.0497053
ENSMUSG00000114016	Gm47258	44	10	-1.7059	0.0497057
ENSMUSG00000107200	Gm43039	50	12	-1.62928	0.0497416
