# Supplementary material for: Differential and cooperative effects of IL-25 and IL-33 on T helper cells contribute to cryptococcal virulence and brain infection
Source: Sci Rep. 2023 Jun 19;13:9895. doi: 10.1038/s41598-023-37158-1 (PMC10279717; doi:10.1038/s41598-023-37158-1)
Supplement: Supplementary file 3 — Supplementary Table 4. [file 41598_2023_37158_MOESM3_ESM.xlsx]

## Sheet: Significant upregulated DEGs
Supplementary Table 4. Signature upregulated DEGs of KO_IL-25/IL-33 in comparison with KO_UT transcriptome.
Gene ID	Gene Symbol	Read count KO_UT	Read count KO_IL-25/IL-33	logFC	p-value
ENSMUSG00000030747	Dgat2	6	154	4.53682	2.13e-07
ENSMUSG00000058135	Gstm1	26	278	3.29486	1.39e-05
ENSMUSG00000029875	Ccdc184	7	95	3.6223	2.28e-05
ENSMUSG00000068154	Insm1	7	82	3.41031	6.51e-05
ENSMUSG00000031551	Ido1	8	85	3.27246	9.3e-05
ENSMUSG00000032418	Me1	2	42	4.1951	9.5e-05
ENSMUSG00000001761	Smo	0	25	7.59371	9.64e-05
ENSMUSG00000034107	Ano7	0	25	7.59371	9.64e-05
ENSMUSG00000052276	Ostn	0	22	7.4103	0.00021796
ENSMUSG00000109933	Gm7600	45	307	2.64934	0.000269726
ENSMUSG00000021803	Cdhr1	0	21	7.34359	0.000290613
ENSMUSG00000071073	Lrrc73	0	21	7.34359	0.000290613
ENSMUSG00000078937	Cpt1b	0	21	7.34359	0.000290613
ENSMUSG00000034855	Cxcl10	6	59	3.15464	0.000327712
ENSMUSG00000041782	Lad1	21	151	2.72144	0.00036988
ENSMUSG00000019489	Cd70	0	20	7.27364	0.000390825
ENSMUSG00000035504	Reep6	0	20	7.27364	0.000390825
ENSMUSG00000030086	Chchd6	4	44	3.3034	0.000533686
ENSMUSG00000021013	Ttc8	6	54	3.02717	0.000600932
ENSMUSG00000039377	Hlx	0	18	7.12268	0.000726851
ENSMUSG00000045509	Gpr150	0	18	7.12268	0.000726851
ENSMUSG00000047443	Erfe	0	18	7.12268	0.000726851
ENSMUSG00000017002	Slpi	17	115	2.63184	0.000744338
ENSMUSG00000074569	Gcnt7	2	29	3.66276	0.000921321
ENSMUSG00000034472	Rasd2	0	17	7.04082	0.00100641
ENSMUSG00000052549	Arl13a	0	17	7.04082	0.00100641
ENSMUSG00000108196	Gm36328	0	17	7.04082	0.00100641
ENSMUSG00000020826	Nos2	1	23	4.25065	0.00102803
ENSMUSG00000026817	Ak1	9	62	2.65053	0.00132989
ENSMUSG00000003872	Lin7b	1	22	4.18689	0.00133434
ENSMUSG00000038453	Srcin1	0	16	6.95404	0.00140897
ENSMUSG00000100127	Gsdmcl-ps	0	16	6.95404	0.00140897
ENSMUSG00000115955	9530056E24Rik	0	16	6.95404	0.00140897
ENSMUSG00000020256	Aldh1l2	41	222	2.31582	0.00146586
ENSMUSG00000018916	Csf2	48	246	2.23704	0.00185077
ENSMUSG00000053070	Cfap300	0	15	6.86171	0.00199605
ENSMUSG00002075985	7SK	0	15	6.86171	0.00199605
ENSMUSG00000026831	1700007K13Rik	0	14	6.76306	0.00199605
ENSMUSG00000029189	Sel1l3	0	14	6.76306	0.00199605
ENSMUSG00000086312	Gm15336	0	14	6.76306	0.00199605
ENSMUSG00000086884	Gm16225	0	14	6.76306	0.00199605
ENSMUSG00000089968	Nckap5los	0	14	6.76306	0.00199605
ENSMUSG00000106443	Gm42702	0	14	6.76306	0.00199605
ENSMUSG00000111342	4933404K13Rik	0	14	6.76306	0.00199605
ENSMUSG00000024391	Apom	1	20	4.05023	0.00229484
ENSMUSG00000086111	Gm15326	4	33	2.88978	0.00276276
ENSMUSG00000038239	Hrc	2	24	3.39109	0.00281198
ENSMUSG00000026839	Upp2	0	13	6.65717	0.00286389
ENSMUSG00000036196	Slc26a8	0	13	6.65717	0.00286389
ENSMUSG00000053101	Gpr141	0	13	6.65717	0.00286389
ENSMUSG00000068522	Aard	0	13	6.65717	0.00286389
ENSMUSG00000083474	Gm15267	0	13	6.65717	0.00286389
ENSMUSG00000054822	1700041G16Rik	4	32	2.84557	0.00330473
ENSMUSG00000041992	Rapgef5	3	27	3.00264	0.00383276
ENSMUSG00000093606	B130034C11Rik	3	27	3.00264	0.00383276
ENSMUSG00000061086	Myl4	6	39	2.55902	0.00404697
ENSMUSG00000056411	Gm12500	1	18	3.89926	0.00406644
ENSMUSG00000114842	Gm47797	1	18	3.89926	0.00406644
ENSMUSG00000000394	Gcg	0	12	6.54288	0.00416566
ENSMUSG00000022534	Mefv	0	12	6.54288	0.00416566
ENSMUSG00000028909	Ptpru	0	12	6.54288	0.00416566
ENSMUSG00000032394	Igdcc3	0	12	6.54288	0.00416566
ENSMUSG00000045053	Kcng3	0	12	6.54288	0.00416566
ENSMUSG00000058966	Tlcd3b	0	12	6.54288	0.00416566
ENSMUSG00000082402	Gm15621	0	12	6.54288	0.00416566
ENSMUSG00000082503	Gm12229	0	12	6.54288	0.00416566
ENSMUSG00000086448	9330162012Rik	0	12	6.54288	0.00416566
ENSMUSG00000113196	D230049E03Rik	3	26	2.94846	0.00472911
ENSMUSG00000114535	Gm47246	3	26	2.94846	0.00472911
ENSMUSG00000119114	-	5	34	2.61918	0.0047504
ENSMUSG00000108436	Gm44851	11	61	2.34106	0.00525962
ENSMUSG00000042743	Sgtb	4	29	2.70415	0.0057595
ENSMUSG00000102211	Gm37490	2	21	3.19955	0.00583707
ENSMUSG00000103406	Gm5541	3	25	2.89217	0.00585897
ENSMUSG00000027398	Il1b	0	11	6.41876	0.00614931
ENSMUSG00000031847	1700030J22Rik	0	11	6.41876	0.00614931
ENSMUSG00000033585	Ndn	0	11	6.41876	0.00614931
ENSMUSG00000034452	Slc24a1	0	11	6.41876	0.00614931
ENSMUSG00000064927	Gm22043	0	11	6.41876	0.00614931
ENSMUSG00000089798	1700028K03Rik	0	11	6.41876	0.00614931
ENSMUSG00000094006	Igkv4-59	0	11	6.41876	0.00614931
ENSMUSG00000104852	Gm43201	0	11	6.41876	0.00614931
ENSMUSG00000107128	Gm42867	0	11	6.41876	0.00614931
ENSMUSG00000108522	Gm44664	0	11	6.41876	0.00614931
ENSMUSG00000115087	Gm48998	0	11	6.41876	0.00614931
ENSMUSG00000117710	Gm10817	0	11	6.41876	0.00614931
ENSMUSG00000118813	U6	0	11	6.41876	0.00614931
ENSMUSG00000001663	Gstt1	20	93	2.09295	0.00662651
ENSMUSG00000095478	Gm9824	51	211	1.9285	0.00664388
ENSMUSG00000020155	Kcnmb1	39	167	1.97732	0.00671682
ENSMUSG00000017737	Mmp9	12	62	2.24024	0.00679774
ENSMUSG00000037071	Scd1	4	28	2.65376	0.00697492
ENSMUSG00000003863	Ppfia3	3	24	2.83358	0.00728936
ENSMUSG00000092680	Snord55	3	24	2.83358	0.00728936
ENSMUSG00000029814	Igf2bp3	10	54	2.30156	0.00740286
ENSMUSG00000107838	Gm45769	1	16	3.73063	0.00744743
ENSMUSG00000024177	Nme4	6	35	2.40345	0.00745943
ENSMUSG00000063605	Ccdc102a	20	90	2.04571	0.00755469
ENSMUSG00000026981	Il1rn	53	212	1.87995	0.00791325
ENSMUSG00000022519	Srl	5	31	2.48645	0.00792498
ENSMUSG00000027071	P2rx3	40	166	1.93225	0.00793046
ENSMUSG00000066643	Wdr35	22	96	2.00197	0.0085453
ENSMUSG00000062380	Tubb3	6	34	2.36179	0.00873716
ENSMUSG00000116223	Gm41396	3	23	2.77252	0.00910829
ENSMUSG00000118075	Gm38576	3	23	2.77252	0.00910829
ENSMUSG00000019892	Lrriq1	0	10	6.28294	0.00922396
ENSMUSG00000028597	Gpx7	0	10	6.28294	0.00922396
ENSMUSG00000035237	Lcat	0	10	6.28294	0.00922396
ENSMUSG00000040533	Matn1	0	10	6.28294	0.00922396
ENSMUSG00000042567	Nek10	0	10	6.28294	0.00922396
ENSMUSG00000043388	Tmem130	0	10	6.28294	0.00922396
ENSMUSG00000044819	Oxgr1	0	10	6.28294	0.00922396
ENSMUSG00000081223	Gm12247	0	10	6.28294	0.00922396
ENSMUSG00000082120	Gm15720	0	10	6.28294	0.00922396
ENSMUSG00000086003	B230206L02Rik	0	10	6.28294	0.00922396
ENSMUSG00000089952	4933413C19Rik	0	10	6.28294	0.00922396
ENSMUSG00000097989	Gm4335	0	10	6.28294	0.00922396
ENSMUSG00000100944	Gm28900	0	10	6.28294	0.00922396
ENSMUSG00000111535	Gm35154	0	10	6.28294	0.00922396
ENSMUSG00000113472	Gm47602	0	10	6.28294	0.00922396
ENSMUSG00000115725	4930572G02Rik	0	10	6.28294	0.00922396
ENSMUSG00000117990	Gm32027	0	10	6.28294	0.00922396
ENSMUSG00000001995	Sipa1l2	5	30	2.43934	0.00944813
ENSMUSG00000096974	Gm26881	2	19	3.0561	0.00977491
ENSMUSG00000006711	D130043K22Rik	1	15	3.6383	0.0102151
ENSMUSG00000035262	Amh	1	15	3.6383	0.0102151
ENSMUSG00000100786	Gm28940	1	15	3.6383	0.0102151
ENSMUSG00000102243	Gm37718	1	15	3.6383	0.0102151
ENSMUSG00000103420	Gm37537	1	15	3.6383	0.0102151
ENSMUSG00002076326	-	1	15	3.6383	0.0102151
ENSMUSG00000085900	A930041C12Rik	1	14	3.53965	0.0102151
ENSMUSG00000102805	Gm37240	1	14	3.53965	0.0102151
ENSMUSG00000030717	Nupr1	93	347	1.78064	0.0104274
ENSMUSG00000101581	C430002N11Rik	9	44	2.157	0.0105702
ENSMUSG00000085174	Gm16206	7	36	2.2256	0.0109335
ENSMUSG00000076614	Ighg1	4	25	2.49106	0.0126381
ENSMUSG00000077711	AF357399	2	18	2.97864	0.0127669
ENSMUSG00000086695	Gm15247	2	18	2.97864	0.0127669
ENSMUSG00000099422	Gm4275	2	18	2.97864	0.0127669
ENSMUSG00000110710	C78859	2	18	2.97864	0.0127669
ENSMUSG00000039462	Col10a1	5	28	2.34025	0.0135382
ENSMUSG00000012350	Ehf	0	9	6.13299	0.0140787
ENSMUSG00000021565	Slc6a19	0	9	6.13299	0.0140787
ENSMUSG00000021846	Peli2	0	9	6.13299	0.0140787
ENSMUSG00000026414	Tnnt2	0	9	6.13299	0.0140787
ENSMUSG00000026939	Tmem141	0	9	6.13299	0.0140787
ENSMUSG00000029410	Ppef2	0	9	6.13299	0.0140787
ENSMUSG00000031026	Trim66	0	9	6.13299	0.0140787
ENSMUSG00000031712	Il15	0	9	6.13299	0.0140787
ENSMUSG00000032725	Folr2	0	9	6.13299	0.0140787
ENSMUSG00000036805	Noxa1	0	9	6.13299	0.0140787
ENSMUSG00000038331	Satb2	0	9	6.13299	0.0140787
ENSMUSG00000044067	Gpr22	0	9	6.13299	0.0140787
ENSMUSG00000046449	Nexmif	0	9	6.13299	0.0140787
ENSMUSG00000054932	Afp	0	9	6.13299	0.0140787
ENSMUSG00000056031	9330154J02Rik	0	9	6.13299	0.0140787
ENSMUSG00000074695	Il22	0	9	6.13299	0.0140787
ENSMUSG00000084871	Gm2800	0	9	6.13299	0.0140787
ENSMUSG00000088625	Gm23318	0	9	6.13299	0.0140787
ENSMUSG00000090273	Prr22	0	9	6.13299	0.0140787
ENSMUSG00000090406	Gm17058	0	9	6.13299	0.0140787
ENSMUSG00000099401	Gm28375	0	9	6.13299	0.0140787
ENSMUSG00000100599	1700120C14Rik	0	9	6.13299	0.0140787
ENSMUSG00000107534	Gm43920	0	9	6.13299	0.0140787
ENSMUSG00000110194	Gm7192	0	9	6.13299	0.0140787
ENSMUSG00000110721	Gm47231	0	9	6.13299	0.0140787
ENSMUSG00000116262	Gm49544	0	9	6.13299	0.0140787
ENSMUSG00000116921	Gm17879	0	9	6.13299	0.0140787
ENSMUSG00000003410	Elavl3	1	13	3.43375	0.0141459
ENSMUSG00000020805	Slc13a5	1	13	3.43375	0.0141459
ENSMUSG00000073856	Iqck	1	13	3.43375	0.0141459
ENSMUSG00000099954	Gm28112	1	13	3.43375	0.0141459
ENSMUSG00000028655	Mfsd2a	22	87	1.86015	0.014162
ENSMUSG00000092540	Gm8738	3	21	2.64205	0.0144137
ENSMUSG00000033578	Tmem35a	24	93	1.83135	0.0153042
ENSMUSG00000092035	Peg10	161	551	1.65658	0.0154903
ENSMUSG00000025140	Pycr1	55	195	1.70612	0.0157069
ENSMUSG00000059077	Pth	13	56	1.97934	0.0165362
ENSMUSG00000020669	Sh3yl1	2	17	2.89679	0.0167826
ENSMUSG00000085236	2610206C17Rik	2	17	2.89679	0.0167826
ENSMUSG00000051339	2900026A02Rik	6	30	2.18195	0.0168101
ENSMUSG00000024247	Pkdcc	16	66	1.91879	0.01685
ENSMUSG00000105641	Gm5853	26	97	1.77709	0.0173463
ENSMUSG00000087213	2810408I11Rik	9	40	2.01992	0.0176996
ENSMUSG00000034777	Vax2	13	55	1.95341	0.0182111
ENSMUSG00000027962	Vcam1	3	20	2.5721	0.0182584
ENSMUSG00000056486	Chn1	4	23	2.37141	0.0191124
ENSMUSG00000111722	Gm47270	5	26	2.23385	0.019615
ENSMUSG00000000126	Wnt9a	1	12	3.31947	0.0197869
ENSMUSG00000017724	Etv4	1	12	3.31947	0.0197869
ENSMUSG00000024232	Bambi	1	12	3.31947	0.0197869
ENSMUSG00000037681	Esyt3	1	12	3.31947	0.0197869
ENSMUSG00000049307	Fut4	1	12	3.31947	0.0197869
ENSMUSG00000081819	Gm12722	1	12	3.31947	0.0197869
ENSMUSG00000097030	Gm26693	1	12	3.31947	0.0197869
ENSMUSG00000102554	Gm37568	1	12	3.31947	0.0197869
ENSMUSG00000104057	Gm38130	1	12	3.31947	0.0197869
ENSMUSG00000111365	Gm47772	1	12	3.31947	0.0197869
ENSMUSG00000063531	Sema3e	6	29	2.13325	0.0199098
ENSMUSG00000090070	Gm16577	7	32	2.05632	0.0200777
ENSMUSG00000051811	Cox6b2	16	62	1.82877	0.0216742
ENSMUSG00000001494	Sost	0	8	5.96563	0.0219002
ENSMUSG00000003279	Dlgap1	0	8	5.96563	0.0219002
ENSMUSG00000017309	Cd300lg	0	8	5.96563	0.0219002
ENSMUSG00000018752	Tnfsfm13	0	8	5.96563	0.0219002
ENSMUSG00000020905	Usp43	0	8	5.96563	0.0219002
ENSMUSG00000022054	Nefm	0	8	5.96563	0.0219002
ENSMUSG00000023151	Lrrc69	0	8	5.96563	0.0219002
ENSMUSG00000024905	Tesmin	0	8	5.96563	0.0219002
ENSMUSG00000034493	4930556J24Rik	0	8	5.96563	0.0219002
ENSMUSG00000035686	Thrsp	0	8	5.96563	0.0219002
ENSMUSG00000036139	Hoxc9	0	8	5.96563	0.0219002
ENSMUSG00000040231	Syngr4	0	8	5.96563	0.0219002
ENSMUSG00000040722	Scamp5	0	8	5.96563	0.0219002
ENSMUSG00000043290	Zfp784	0	8	5.96563	0.0219002
ENSMUSG00000048029	Eno4	0	8	5.96563	0.0219002
ENSMUSG00000048240	Gng7	0	8	5.96563	0.0219002
ENSMUSG00000058281	Gm10038	0	8	5.96563	0.0219002
ENSMUSG00000062432	Cyp26c1	0	8	5.96563	0.0219002
ENSMUSG00000065341	Gm25579	0	8	5.96563	0.0219002
ENSMUSG00000069274	H4c6	0	8	5.96563	0.0219002
ENSMUSG00000070047	Fat1	0	8	5.96563	0.0219002
ENSMUSG00000079386	Gm3173	0	8	5.96563	0.0219002
ENSMUSG00000081376	Gm11694	0	8	5.96563	0.0219002
ENSMUSG00000082610	Gm13829	0	8	5.96563	0.0219002
ENSMUSG00000086404	Gm6787	0	8	5.96563	0.0219002
ENSMUSG00000087640	Gm14798	0	8	5.96563	0.0219002
ENSMUSG00000088151	Gm26347	0	8	5.96563	0.0219002
ENSMUSG00000090054	Gm15629	0	8	5.96563	0.0219002
ENSMUSG00000093953	Trav3d-3	0	8	5.96563	0.0219002
ENSMUSG00000099425	Gm29573	0	8	5.96563	0.0219002
ENSMUSG00000100768	Gm29055	0	8	5.96563	0.0219002
ENSMUSG00000102664	Gm38380	0	8	5.96563	0.0219002
ENSMUSG00000103024	Gm37685	0	8	5.96563	0.0219002
ENSMUSG00000103101	Gm37048	0	8	5.96563	0.0219002
ENSMUSG00000103162	Gm38147	0	8	5.96563	0.0219002
ENSMUSG00000103854	Gm37250	0	8	5.96563	0.0219002
ENSMUSG00000104632	Gm42909	0	8	5.96563	0.0219002
ENSMUSG00000105155	Gm42910	0	8	5.96563	0.0219002
ENSMUSG00000105326	6030400A10Rik	0	8	5.96563	0.0219002
ENSMUSG00000105533	Trav7d-2	0	8	5.96563	0.0219002
ENSMUSG00000105990	Gm43307	0	8	5.96563	0.0219002
ENSMUSG00000106607	Gm43178	0	8	5.96563	0.0219002
ENSMUSG00000106961	Gm43128	0	8	5.96563	0.0219002
ENSMUSG00000107461	Gm44045	0	8	5.96563	0.0219002
ENSMUSG00000110068	Gm45294	0	8	5.96563	0.0219002
ENSMUSG00000111817	Gm47154	0	8	5.96563	0.0219002
ENSMUSG00000113842	Gm48138	0	8	5.96563	0.0219002
ENSMUSG00000115002	Gm10847	0	8	5.96563	0.0219002
ENSMUSG00000115432	D130009I18Rik	0	8	5.96563	0.0219002
ENSMUSG00000116217	Gm46495	0	8	5.96563	0.0219002
ENSMUSG00000116771	Gm49691	0	8	5.96563	0.0219002
ENSMUSG00000025856	Pdgfa	2	16	2.81001	0.0222081
ENSMUSG00000081492	Gm9311	2	16	2.81001	0.0222081
ENSMUSG00000104784	Gm42984	2	16	2.81001	0.0222081
ENSMUSG00000104998	Gm43822	2	16	2.81001	0.0222081
ENSMUSG00000004929	Thop1	75	245	1.5886	0.0227087
ENSMUSG00000021730	Hcn1	3	19	2.49859	0.023239
ENSMUSG00000031849	Comp	3	19	2.49859	0.023239
ENSMUSG00000074136	4930513N10Rik	8	34	1.95383	0.0232942
ENSMUSG00000028716	Pdzk1ip1	4	22	2.30765	0.0236304
ENSMUSG00000085054	Gm15834	4	22	2.30765	0.0236304
ENSMUSG00000054855	Rnd1	6	28	2.08286	0.0236355
ENSMUSG00000102649	Gm38021	5	25	2.17755	0.0237107
ENSMUSG00000038539	Atf5	458	1422	1.51658	0.0241235
ENSMUSG00000020227	Irak3	131	416	1.54847	0.0244068
ENSMUSG00000025930	Msc	49	161	1.59617	0.0246366
ENSMUSG00000106943	Dancr	25	87	1.67666	0.0248183
ENSMUSG00000047632	Fgfbp3	11	46	1.93489	0.0251215
ENSMUSG00000047562	Mmp10	30	101	1.62975	0.0264022
ENSMUSG00000053553	3110082I17Rik	24	83	1.66747	0.0267028
ENSMUSG00000022755	Adgrg7	30	100	1.61541	0.0278318
ENSMUSG00000020695	Mrc2	1	11	3.19534	0.0279694
ENSMUSG00000023047	Amhr2	1	11	3.19534	0.0279694
ENSMUSG00000038195	Rilp	1	11	3.19534	0.0279694
ENSMUSG00000038526	Car14	1	11	3.19534	0.0279694
ENSMUSG00000067189	Gm7335	1	11	3.19534	0.0279694
ENSMUSG00000074635	3110070M22Rik	1	11	3.19534	0.0279694
ENSMUSG00000081339	Gm16044	1	11	3.19534	0.0279694
ENSMUSG00000098062	Gm26931	1	11	3.19534	0.0279694
ENSMUSG00000105824	Gm43466	1	11	3.19534	0.0279694
ENSMUSG00000115326	Gm35019	1	11	3.19534	0.0279694
ENSMUSG00000118205	Gm50248	1	11	3.19534	0.0279694
ENSMUSG00000022615	Tymp	6	27	2.03064	0.0281231
ENSMUSG00000102642	A130048G24Rik	6	27	2.03064	0.0281231
ENSMUSG00000031297	Slc7a3	75	234	1.52237	0.0285427
ENSMUSG00000000982	Ccl3	18	64	1.70575	0.0293124
ENSMUSG00000025911	Adhfe1	4	21	2.24094	0.0293231
ENSMUSG00000042428	Mgat3	2	15	2.71767	0.0295884
ENSMUSG00000063543	Gm5616	2	15	2.71767	0.0295884
ENSMUSG00000101059	Gm4017	2	15	2.71767	0.0295884
ENSMUSG00000109501	Gm14377	2	15	2.71767	0.0295884
ENSMUSG00000112111	Gm47834	2	15	2.71767	0.0295884
ENSMUSG00000047963	Stbd1	2	14	2.61902	0.0295884
ENSMUSG00000059602	Syn3	2	14	2.61902	0.0295884
ENSMUSG00000104605	Gm42922	2	14	2.61902	0.0295884
ENSMUSG00002076284	U6	2	14	2.61902	0.0295884
ENSMUSG00000028364	Tnc	29	96	1.60531	0.0297537
ENSMUSG00000032251	Irak1bp1	17	61	1.71853	0.0299008
ENSMUSG00000070572	Trmt112-ps2	124	375	1.47798	0.0308115
ENSMUSG00000079224	Gm6565	14	52	1.76671	0.0320826
ENSMUSG00000042286	Stab1	36	116	1.5672	0.0338707
ENSMUSG00000028542	Slc6a9	42	132	1.53171	0.0338812
ENSMUSG00000028217	Cdh17	15	54	1.72231	0.034271
ENSMUSG00000003227	Edar	0	7	5.77628	0.0347826
ENSMUSG00000004939	Nmrk2	0	7	5.77628	0.0347826
ENSMUSG00000015947	Fcgr1	0	7	5.77628	0.0347826
ENSMUSG00000025002	Cyp2c55	0	7	5.77628	0.0347826
ENSMUSG00000028600	Podn	0	7	5.77628	0.0347826
ENSMUSG00000030209	Grin2b	0	7	5.77628	0.0347826
ENSMUSG00000034205	Loxl2	0	7	5.77628	0.0347826
ENSMUSG00000037418	Best1	0	7	5.77628	0.0347826
ENSMUSG00000040694	Apobec2	0	7	5.77628	0.0347826
ENSMUSG00000041361	Myzap	0	7	5.77628	0.0347826
ENSMUSG00000042066	Tmcc2	0	7	5.77628	0.0347826
ENSMUSG00000042684	Npl	0	7	5.77628	0.0347826
ENSMUSG00000043999	Gpr75	0	7	5.77628	0.0347826
ENSMUSG00000048652	Samd13	0	7	5.77628	0.0347826
ENSMUSG00000049539	H1f1	0	7	5.77628	0.0347826
ENSMUSG00000051067	Lingo3	0	7	5.77628	0.0347826
ENSMUSG00000054006	D630008O14Rik	0	7	5.77628	0.0347826
ENSMUSG00000058325	Dock1	0	7	5.77628	0.0347826
ENSMUSG00000058665	En1	0	7	5.77628	0.0347826
ENSMUSG00000064664	Gm24459	0	7	5.77628	0.0347826
ENSMUSG00000064900	Gm25402	0	7	5.77628	0.0347826
ENSMUSG00000074149	Gm10634	0	7	5.77628	0.0347826
ENSMUSG00000075585	6330403L08Rik	0	7	5.77628	0.0347826
ENSMUSG00000076545	Igkv4-72	0	7	5.77628	0.0347826
ENSMUSG00000076758	Trav1	0	7	5.77628	0.0347826
ENSMUSG00000076890	Traj40	0	7	5.77628	0.0347826
ENSMUSG00000077637	Gm22771	0	7	5.77628	0.0347826
ENSMUSG00000080223	Gm13768	0	7	5.77628	0.0347826
ENSMUSG00000081520	Gm16200	0	7	5.77628	0.0347826
ENSMUSG00000081695	Rpsa-ps5	0	7	5.77628	0.0347826
ENSMUSG00000081811	Gm12713	0	7	5.77628	0.0347826
ENSMUSG00000081996	Gm7153	0	7	5.77628	0.0347826
ENSMUSG00000082362	Gm5187	0	7	5.77628	0.0347826
ENSMUSG00000083245	Gm11185	0	7	5.77628	0.0347826
ENSMUSG00000083500	Gm15470	0	7	5.77628	0.0347826
ENSMUSG00000085315	A430018G15Rik	0	7	5.77628	0.0347826
ENSMUSG00000087579	Hectd2os	0	7	5.77628	0.0347826
ENSMUSG00000087623	Gm12404	0	7	5.77628	0.0347826
ENSMUSG00000088499	Gm22654	0	7	5.77628	0.0347826
ENSMUSG00000089683	4930570N18Rik	0	7	5.77628	0.0347826
ENSMUSG00000091415	Ak9	0	7	5.77628	0.0347826
ENSMUSG00000091712	Sec14l5	0	7	5.77628	0.0347826
ENSMUSG00000095463	Entpd4	0	7	5.77628	0.0347826
ENSMUSG00000096732	Gm8897	0	7	5.77628	0.0347826
ENSMUSG00000097921	Gm26576	0	7	5.77628	0.0347826
ENSMUSG00000099045	Mir6374	0	7	5.77628	0.0347826
ENSMUSG00000099070	Mir8119	0	7	5.77628	0.0347826
ENSMUSG00000100084	2310068J16Rik	0	7	5.77628	0.0347826
ENSMUSG00000104587	Gm43161	0	7	5.77628	0.0347826
ENSMUSG00000107083	Gm43313	0	7	5.77628	0.0347826
ENSMUSG00000107576	Gm44093	0	7	5.77628	0.0347826
ENSMUSG00000108059	Gm44369	0	7	5.77628	0.0347826
ENSMUSG00000108084	Gm7932	0	7	5.77628	0.0347826
ENSMUSG00000108283	Gm44008	0	7	5.77628	0.0347826
ENSMUSG00000108910	Gm44625	0	7	5.77628	0.0347826
ENSMUSG00000109503	Gm44786	0	7	5.77628	0.0347826
ENSMUSG00000109585	Gm45358	0	7	5.77628	0.0347826
ENSMUSG00000109854	Gm45345	0	7	5.77628	0.0347826
ENSMUSG00000110368	Gm45518	0	7	5.77628	0.0347826
ENSMUSG00000111055	D030034A15Rik	0	7	5.77628	0.0347826
ENSMUSG00000111421	Gm47643	0	7	5.77628	0.0347826
ENSMUSG00000111933	Gm36660	0	7	5.77628	0.0347826
ENSMUSG00000112146	Gm46210	0	7	5.77628	0.0347826
ENSMUSG00000112448	Gm48182	0	7	5.77628	0.0347826
ENSMUSG00000113157	Gm48693	0	7	5.77628	0.0347826
ENSMUSG00000113527	Gm48079	0	7	5.77628	0.0347826
ENSMUSG00000113927	5330409N07Rik	0	7	5.77628	0.0347826
ENSMUSG00000114378	Gm49355	0	7	5.77628	0.0347826
ENSMUSG00000114418	Gm18883	0	7	5.77628	0.0347826
ENSMUSG00000114458	Gm47551	0	7	5.77628	0.0347826
ENSMUSG00000114558	Gm9570	0	7	5.77628	0.0347826
ENSMUSG00000114784	Gm47754	0	7	5.77628	0.0347826
ENSMUSG00000115144	Gm7968	0	7	5.77628	0.0347826
ENSMUSG00000115641	Gm9891	0	7	5.77628	0.0347826
ENSMUSG00000117237	Gm18648	0	7	5.77628	0.0347826
ENSMUSG00000118364	-	0	7	5.77628	0.0347826
ENSMUSG00000019890	Nts	5	23	2.05791	0.034945
ENSMUSG00000097239	Gm27029	5	23	2.05791	0.034945
ENSMUSG00000112963	Gm6093	5	23	2.05791	0.034945
ENSMUSG00000031562	Dctd	78	233	1.4597	0.0351249
ENSMUSG00000041481	Serpina3g	273	791	1.4167	0.0355293
ENSMUSG00000030268	Bcat1	511	1472	1.4085	0.0355435
ENSMUSG00002076975	-	8	31	1.8211	0.0362528
ENSMUSG00000047205	Dusp18	4	20	2.171	0.0365207
ENSMUSG00000081600	Gm12286	4	20	2.171	0.0365207
ENSMUSG00000101308	Gm28989	4	20	2.171	0.0365207
ENSMUSG00000022425	Enpp2	39	122	1.52477	0.036854
ENSMUSG00000051736	Fam229b	18	61	1.63663	0.0372749
ENSMUSG00000051000	Fam160a1	17	58	1.64593	0.0384394
ENSMUSG00000000489	Pdgfb	2	13	2.51313	0.0396963
ENSMUSG00000031230	Fgf16	2	13	2.51313	0.0396963
ENSMUSG00000063656	Gm10135	2	13	2.51313	0.0396963
ENSMUSG00000075225	Ccdc162	2	13	2.51313	0.0396963
ENSMUSG00000081152	Gm12430	2	13	2.51313	0.0396963
ENSMUSG00000085891	Gm14634	2	13	2.51313	0.0396963
ENSMUSG00000090038	Gm16573	2	13	2.51313	0.0396963
ENSMUSG00000097766	5730420D15Rik	2	13	2.51313	0.0396963
ENSMUSG00000098651	Mir6999	2	13	2.51313	0.0396963
ENSMUSG00000107628	Gm44282	2	13	2.51313	0.0396963
ENSMUSG00000025983	Ccdc150	1	10	3.05952	0.0399705
ENSMUSG00000027314	Dll4	1	10	3.05952	0.0399705
ENSMUSG00000030981	Mmp21	1	10	3.05952	0.0399705
ENSMUSG00000032268	Tmprss5	1	10	3.05952	0.0399705
ENSMUSG00000034402	Kcnh5	1	10	3.05952	0.0399705
ENSMUSG00000043870	Gm5809	1	10	3.05952	0.0399705
ENSMUSG00000046408	1700067K01Rik	1	10	3.05952	0.0399705
ENSMUSG00000056752	Dnah9	1	10	3.05952	0.0399705
ENSMUSG00000059658	Mif-ps6	1	10	3.05952	0.0399705
ENSMUSG00000073737	Gm10566	1	10	3.05952	0.0399705
ENSMUSG00000084139	Gm12322	1	10	3.05952	0.0399705
ENSMUSG00000085120	Gm16086	1	10	3.05952	0.0399705
ENSMUSG00000086228	Ubap1l	1	10	3.05952	0.0399705
ENSMUSG00000100302	Gm29670	1	10	3.05952	0.0399705
ENSMUSG00000106696	Gm42729	1	10	3.05952	0.0399705
ENSMUSG00000107368	1700018A23Rik	1	10	3.05952	0.0399705
ENSMUSG00000108886	Gm44830	1	10	3.05952	0.0399705
ENSMUSG00000114424	Gm47414	1	10	3.05952	0.0399705
ENSMUSG00000117745	Gm50410	1	10	3.05952	0.0399705
ENSMUSG00000102448	Gm37101	6	25	1.92016	0.0400936
ENSMUSG00000068101	Cenpm	29	90	1.51233	0.0414423
ENSMUSG00000063018	2010204K13Rik	8	30	1.77399	0.0421466
ENSMUSG00000044350	Lacc1	12	44	1.74671	0.0422148
ENSMUSG00000097820	E530011L22Rik	5	22	1.99414	0.042606
ENSMUSG00000024053	Emilin2	29	88	1.47995	0.0438272
ENSMUSG00000027555	Car13	24	75	1.52149	0.0446654
ENSMUSG00000022754	Tmem45a	4	19	2.09749	0.0456519
ENSMUSG00000091971	Hspa1a	4	19	2.09749	0.0456519
ENSMUSG00000107121	1110006O24Rik	4	19	2.09749	0.0456519
ENSMUSG00000118040	Gm36602	4	19	2.09749	0.0456519
ENSMUSG00000039716	Dock3	9	32	1.69916	0.0459806
ENSMUSG00000020702	Ccl1	24	74	1.50216	0.0476925
ENSMUSG00000041261	Car8	8	29	1.7253	0.0490758
ENSMUSG00000063239	Grm4	8	29	1.7253	0.0490758
ENSMUSG00000025777	Gdap1	3	16	2.25251	0.0493358
ENSMUSG00000076858	Trav3-4	3	16	2.25251	0.0493358
ENSMUSG00000089993	Gm5822	3	16	2.25251	0.0493358
ENSMUSG00000091363	Gm7701	3	16	2.25251	0.0493358
ENSMUSG00000112669	Gm48689	3	16	2.25251	0.0493358
ENSMUSG00000074826	Gm10767	10	34	1.63617	0.0495298
ENSMUSG00000091475	Cerox1	10	34	1.63617	0.0495298
ENSMUSG00000050533	Gm9845	17	55	1.56949	0.0496316
ENSMUSG00000084230	Gm14388	17	55	1.56949	0.0496316
ENSMUSG00000029049	Morn1	11	39	1.69746	0.0497057
ENSMUSG00000111017	Gm48314	11	39	1.69746	0.0497057

## Sheet: Significant downregulated DEGs
Supplementary Table 4. Signature upregulated DEGs of KO_IL-25/IL-33 in comparison with KO_UT transcriptome.
Gene ID	Gene Symbol	Read count KO_UT	Read count KO_IL-25/IL-33	logFC	p-value
ENSMUSG00000034652	Cd300a	29	1	-4.80517	0.000157376
ENSMUSG00000044434	Gm9791	34	2	-4.1193	0.000230561
ENSMUSG00000031481	Tpte	18	0	-7.23954	0.000390825
ENSMUSG00000079497	Gm13420	18	0	-7.23954	0.000390825
ENSMUSG00000029707	Fscn3	16	0	-7.07081	0.000726851
ENSMUSG00000029727	Cyp3a13	16	0	-7.07081	0.000726851
ENSMUSG00000000530	Acvrl1	22	1	-4.40851	0.000797167
ENSMUSG00000081103	Rps12-ps26	21	1	-4.34176	0.00102803
ENSMUSG00000085715	Tsix	20	1	-4.27178	0.00133434
ENSMUSG00000034796	Cpne7	123	25	-2.41025	0.0014152
ENSMUSG00000049093	Il23r	25	2	-3.67752	0.0014195
ENSMUSG00000095862	Trav6-6	19	1	-4.19824	0.00174368
ENSMUSG00000113965	A730091E23Rik	19	1	-4.19824	0.00174368
ENSMUSG00000116633	Gm18519	23	2	-3.55782	0.00222798
ENSMUSG00000038068	Rnf144b	18	1	-4.12074	0.00229484
ENSMUSG00000084826	AI847159	31	4	-3.03127	0.00276276
ENSMUSG00000034762	Glis1	13	0	-6.77372	0.00286389
ENSMUSG00000042249	Grk3	13	0	-6.77372	0.00286389
ENSMUSG00000105419	Gm43205	13	0	-6.77372	0.00286389
ENSMUSG00002076960	5S_rRNA	17	1	-4.03883	0.00304285
ENSMUSG00000086446	Prkag2os1	30	4	-2.98415	0.00330473
ENSMUSG00000026729	4930562F07Rik	21	2	-3.42729	0.00356754
ENSMUSG00000024899	Papss2	29	4	-2.93543	0.00396476
ENSMUSG00000003420	Fcgrt	33	5	-2.80832	0.00402553
ENSMUSG00000084094	Gm13961	16	1	-3.952	0.00406644
ENSMUSG00000097901	Gm26680	16	1	-3.952	0.00406644
ENSMUSG00000105830	Trgj2	16	1	-3.952	0.00406644
ENSMUSG00000071862	Lrrtm2	12	0	-6.65934	0.00416566
ENSMUSG00000083650	Gm13357	12	0	-6.65934	0.00416566
ENSMUSG00000086658	Gm14260	12	0	-6.65934	0.00416566
ENSMUSG00000090386	Mir99ahg	12	0	-6.65934	0.00416566
ENSMUSG00000105512	Gm43714	12	0	-6.65934	0.00416566
ENSMUSG00000115729	Gm5468	12	0	-6.65934	0.00416566
ENSMUSG00000049044	Rapgef4	20	2	-3.35731	0.00455058
ENSMUSG00000082964	Rpl13-ps5	20	2	-3.35731	0.00455058
ENSMUSG00000022419	Deptor	39	7	-2.57359	0.00463965
ENSMUSG00000068747	Sort1	36	6	-2.67649	0.00470104
ENSMUSG00000016386	Mpped2	15	1	-3.85961	0.00547934
ENSMUSG00000103630	Gm37242	15	1	-3.85961	0.00547934
ENSMUSG00002075203	SNORA80E	45	9	-2.42274	0.00571617
ENSMUSG00000002265	Peg3	27	4	-2.83278	0.0057595
ENSMUSG00000050821	Fam131a	27	4	-2.83278	0.0057595
ENSMUSG00000066191	Anks6	19	2	-3.28376	0.00583707
ENSMUSG00000090608	Gm17200	19	2	-3.28376	0.00583707
ENSMUSG00000118163	Gm41757	19	2	-3.28376	0.00583707
ENSMUSG00000084803	5830444B04Rik	23	3	-3.00253	0.00585897
ENSMUSG00000021359	Tfap2a	11	0	-6.53511	0.00614931
ENSMUSG00000051054	1700014D04Rik	11	0	-6.53511	0.00614931
ENSMUSG00000067616	Klk11	11	0	-6.53511	0.00614931
ENSMUSG00000074743	Thbd	11	0	-6.53511	0.00614931
ENSMUSG00000080645	Mir1198	11	0	-6.53511	0.00614931
ENSMUSG00000090103	Gm16094	11	0	-6.53511	0.00614931
ENSMUSG00000091390	Gm17168	11	0	-6.53511	0.00614931
ENSMUSG00000095736	Trav7n-4	11	0	-6.53511	0.00614931
ENSMUSG00000108905	Gm44618	11	0	-6.53511	0.00614931
ENSMUSG00000111246	4930517E14Rik	11	0	-6.53511	0.00614931
ENSMUSG00000116927	Gm30881	11	0	-6.53511	0.00614931
ENSMUSG00000032064	Dixdc1	33	6	-2.55139	0.00745943
ENSMUSG00000020061	Mybpc1	18	2	-3.20626	0.00753089
ENSMUSG00000112770	Gm48210	18	2	-3.20626	0.00753089
ENSMUSG00000074793	Hspa12b	25	4	-2.72226	0.00847458
ENSMUSG00000031264	Btk	21	3	-2.872	0.00910829
ENSMUSG00000114401	Gm38604	21	3	-2.872	0.00910829
ENSMUSG00000021596	Mctp1	10	0	-6.39916	0.00922396
ENSMUSG00000024729	Ms4a20	10	0	-6.39916	0.00922396
ENSMUSG00000031825	Crispld2	10	0	-6.39916	0.00922396
ENSMUSG00000055567	Unc80	10	0	-6.39916	0.00922396
ENSMUSG00000065547	Mir199a-1	10	0	-6.39916	0.00922396
ENSMUSG00000083861	Gm9599	10	0	-6.39916	0.00922396
ENSMUSG00000085620	G630018N14Rik	10	0	-6.39916	0.00922396
ENSMUSG00000089493	Gm26361	10	0	-6.39916	0.00922396
ENSMUSG00000099428	Gm28155	10	0	-6.39916	0.00922396
ENSMUSG00000101438	Gm19412	10	0	-6.39916	0.00922396
ENSMUSG00000102762	4930403P22Rik	10	0	-6.39916	0.00922396
ENSMUSG00000105460	Gm42671	10	0	-6.39916	0.00922396
ENSMUSG00000106463	Mir1291	10	0	-6.39916	0.00922396
ENSMUSG00000111729	Gm48038	10	0	-6.39916	0.00922396
ENSMUSG00000113679	Gm10432	10	0	-6.39916	0.00922396
ENSMUSG00000117322	6330415G19Rik	10	0	-6.39916	0.00922396
ENSMUSG00002075647	-	10	0	-6.39916	0.00922396
ENSMUSG00000061143	Maml3	28	5	-2.57221	0.00944813
ENSMUSG00000116614	Gm46610	17	2	-3.12436	0.00977491
ENSMUSG00000041605	Inava	14	1	-3.76089	0.0102151
ENSMUSG00000051228	Nyx	14	1	-3.76089	0.0102151
ENSMUSG00000051499	Zfp786	14	1	-3.76089	0.0102151
ENSMUSG00000109472	Gm18943	14	1	-3.76089	0.0102151
ENSMUSG00000037902	Sirpa	53	14	-2.02816	0.0109996
ENSMUSG00000050370	Ch25h	43	10	-2.20738	0.0110349
ENSMUSG00000020053	Igf1	27	5	-2.51997	0.0112943
ENSMUSG00000086050	Gm16045	20	3	-2.80202	0.0114318
ENSMUSG00000044052	Ccr10	92	27	-1.88129	0.012201
ENSMUSG00000029379	Cxcl3	42	11	-2.03771	0.012425
ENSMUSG00000089820	Gm15775	16	2	-3.03753	0.0127669
ENSMUSG00000093656	Gm20628	26	5	-2.46577	0.0135382
ENSMUSG00000039542	Ncam1	9	0	-6.24906	0.0140787
ENSMUSG00000042353	Frem3	9	0	-6.24906	0.0140787
ENSMUSG00000048772	Tmem53	9	0	-6.24906	0.0140787
ENSMUSG00000050122	Vwa3b	9	0	-6.24906	0.0140787
ENSMUSG00000053846	Lipg	9	0	-6.24906	0.0140787
ENSMUSG00000053963	Stum	9	0	-6.24906	0.0140787
ENSMUSG00000057899	Adgrf2	9	0	-6.24906	0.0140787
ENSMUSG00000061080	Lsamp	9	0	-6.24906	0.0140787
ENSMUSG00000062393	Dgkk	9	0	-6.24906	0.0140787
ENSMUSG00000082110	Gm11196	9	0	-6.24906	0.0140787
ENSMUSG00000084920	Gm15230	9	0	-6.24906	0.0140787
ENSMUSG00000085824	Platr9	9	0	-6.24906	0.0140787
ENSMUSG00000086961	Gm12946	9	0	-6.24906	0.0140787
ENSMUSG00000088437	Gm24198	9	0	-6.24906	0.0140787
ENSMUSG00000091648	C2cd4d	9	0	-6.24906	0.0140787
ENSMUSG00000098918	Mir6481	9	0	-6.24906	0.0140787
ENSMUSG00000102509	Gm37368	9	0	-6.24906	0.0140787
ENSMUSG00000106158	Gm43216	9	0	-6.24906	0.0140787
ENSMUSG00000107277	Gm10461	9	0	-6.24906	0.0140787
ENSMUSG00000109383	Gm36584	9	0	-6.24906	0.0140787
ENSMUSG00000110622	Iqcn	9	0	-6.24906	0.0140787
ENSMUSG00000117175	Gm20098	9	0	-6.24906	0.0140787
ENSMUSG00000118491	Gm44505	9	0	-6.24906	0.0140787
ENSMUSG00002076246	-	9	0	-6.24906	0.0140787
ENSMUSG00000027702	Lrrc34	13	1	-3.65492	0.0141459
ENSMUSG00000028005	Gucy1b1	13	1	-3.65492	0.0141459
ENSMUSG00000044562	Rasip1	13	1	-3.65492	0.0141459
ENSMUSG00000086291	Gm15513	13	1	-3.65492	0.0141459
ENSMUSG00000108650	Gm44867	13	1	-3.65492	0.0141459
ENSMUSG00000111465	Gm47113	44	12	-1.98051	0.0143185
ENSMUSG00000030137	Tuba8	19	3	-2.72847	0.0144137
ENSMUSG00000104351	Gm37125	19	3	-2.72847	0.0144137
ENSMUSG00000044229	Nxpe4	64	19	-1.8626	0.0156387
ENSMUSG00000076473	Trbv16	64	19	-1.8626	0.0156387
ENSMUSG00000031896	Ctrl	15	2	-2.94514	0.0167826
ENSMUSG00000039835	Nhsl1	15	2	-2.94514	0.0167826
ENSMUSG00000050534	Htr5b	15	2	-2.94514	0.0167826
ENSMUSG00000064844	Gm26202	15	2	-2.94514	0.0167826
ENSMUSG00000117069	Gm49894	15	2	-2.94514	0.0167826
ENSMUSG00000031137	Fgf13	63	19	-1.83993	0.0169291
ENSMUSG00000111345	Gm48562	34	8	-2.18695	0.0174854
ENSMUSG00000117393	Gm36279	39	10	-2.06693	0.0178617
ENSMUSG00000035394	Cfap53	18	3	-2.65097	0.0182584
ENSMUSG00000093176	Mir5119	18	3	-2.65097	0.0182584
ENSMUSG00000117943	Gm50403	21	4	-2.47203	0.0191124
ENSMUSG00000064288	H4c12	24	5	-2.35084	0.019615
ENSMUSG00000073778	Faddos	12	1	-3.54054	0.0197869
ENSMUSG00000080465	Snord94	12	1	-3.54054	0.0197869
ENSMUSG00000097515	1700040D17Rik	12	1	-3.54054	0.0197869
ENSMUSG00000108393	Gm32633	12	1	-3.54054	0.0197869
ENSMUSG00000112203	Gm49167	27	6	-2.26305	0.0199098
ENSMUSG00000001497	Pax9	8	0	-6.0815	0.0219002
ENSMUSG00000018569	Cldn7	8	0	-6.0815	0.0219002
ENSMUSG00000022324	Matn2	8	0	-6.0815	0.0219002
ENSMUSG00000024176	Sox8	8	0	-6.0815	0.0219002
ENSMUSG00000025429	Pstpip2	8	0	-6.0815	0.0219002
ENSMUSG00000027720	Il2	8	0	-6.0815	0.0219002
ENSMUSG00000044556	Tex38	8	0	-6.0815	0.0219002
ENSMUSG00000047502	Mroh7	8	0	-6.0815	0.0219002
ENSMUSG00000055691	Gja6	8	0	-6.0815	0.0219002
ENSMUSG00000058183	Mmel1	8	0	-6.0815	0.0219002
ENSMUSG00000079177	Fam228a	8	0	-6.0815	0.0219002
ENSMUSG00000080760	Gm7571	8	0	-6.0815	0.0219002
ENSMUSG00000082245	Gm6292	8	0	-6.0815	0.0219002
ENSMUSG00000082630	Gm14834	8	0	-6.0815	0.0219002
ENSMUSG00000083951	Gm13786	8	0	-6.0815	0.0219002
ENSMUSG00000084068	Gm11573	8	0	-6.0815	0.0219002
ENSMUSG00000085012	Gm15492	8	0	-6.0815	0.0219002
ENSMUSG00000085417	Gm13919	8	0	-6.0815	0.0219002
ENSMUSG00000086360	Gm16214	8	0	-6.0815	0.0219002
ENSMUSG00000095486	Vmn2r22	8	0	-6.0815	0.0219002
ENSMUSG00000097953	Gm26952	8	0	-6.0815	0.0219002
ENSMUSG00000100291	2310069B03Rik	8	0	-6.0815	0.0219002
ENSMUSG00000102440	Pcdhga9	8	0	-6.0815	0.0219002
ENSMUSG00000104509	Gm33994	8	0	-6.0815	0.0219002
ENSMUSG00000105120	Gm26413	8	0	-6.0815	0.0219002
ENSMUSG00000105466	Gm42998	8	0	-6.0815	0.0219002
ENSMUSG00000105501	5330426L24Rik	8	0	-6.0815	0.0219002
ENSMUSG00000106261	Gm34086	8	0	-6.0815	0.0219002
ENSMUSG00000107411	Gm19040	8	0	-6.0815	0.0219002
ENSMUSG00000107812	Gm43935	8	0	-6.0815	0.0219002
ENSMUSG00000108260	Gm3793	8	0	-6.0815	0.0219002
ENSMUSG00000110654	Gm45746	8	0	-6.0815	0.0219002
ENSMUSG00000112163	Gm8188	8	0	-6.0815	0.0219002
ENSMUSG00000027713	1810062G17Rik	14	2	-2.84642	0.0222081
ENSMUSG00000029544	Cabp1	14	2	-2.84642	0.0222081
ENSMUSG00000033966	Cdkl4	14	2	-2.84642	0.0222081
ENSMUSG00000038872	Zfhx3	14	2	-2.84642	0.0222081
ENSMUSG00000100763	Gm28777	14	2	-2.84642	0.0222081
ENSMUSG00000000058	Cav2	17	3	-2.56907	0.023239
ENSMUSG00000036553	Sh3tc1	17	3	-2.56907	0.023239
ENSMUSG00000103291	Gm38235	17	3	-2.56907	0.023239
ENSMUSG00000105437	Gm42450	17	3	-2.56907	0.023239
ENSMUSG00000057160	Gm16372	29	7	-2.14769	0.023483
ENSMUSG00000022838	Eaf2	23	5	-2.28975	0.0237107
ENSMUSG00000092325	Gm18284	23	5	-2.28975	0.0237107
ENSMUSG00000040552	C3ar1	54	17	-1.7773	0.0238522
ENSMUSG00000040537	Adam22	70	23	-1.71773	0.0242054
ENSMUSG00000031883	Car7	45	14	-1.79267	0.0247606
ENSMUSG00000105195	Gm43584	75	25	-1.69746	0.0253449
ENSMUSG00000021573	Tppp	39	12	-1.80699	0.0255173
ENSMUSG00000108291	Gm44292	31	8	-2.05417	0.0269514
ENSMUSG00000055497	Gm9974	28	7	-2.09727	0.0275183
ENSMUSG00000036172	Cd200r3	58	19	-1.72086	0.0275261
ENSMUSG00000024743	Syt7	11	1	-3.4163	0.0279694
ENSMUSG00000032839	Trpc1	11	1	-3.4163	0.0279694
ENSMUSG00000080731	Rps2-ps9	11	1	-3.4163	0.0279694
ENSMUSG00000082180	Gm12230	11	1	-3.4163	0.0279694
ENSMUSG00000087433	Gm14167	11	1	-3.4163	0.0279694
ENSMUSG00000097915	A330009N23Rik	11	1	-3.4163	0.0279694
ENSMUSG00000108152	Gm44152	11	1	-3.4163	0.0279694
ENSMUSG00000109460	Gm45591	11	1	-3.4163	0.0279694
ENSMUSG00000114094	Gm48375	11	1	-3.4163	0.0279694
ENSMUSG00000117220	Gm49932	11	1	-3.4163	0.0279694
ENSMUSG00000043740	B430306N03Rik	55	18	-1.72186	0.0280161
ENSMUSG00000030772	Dkk3	22	5	-2.22596	0.0287437
ENSMUSG00000044986	Tst	49	16	-1.72423	0.029157
ENSMUSG00000084771	A230072E10Rik	49	16	-1.72423	0.029157
ENSMUSG00000029648	Flt1	19	4	-2.3285	0.0293231
ENSMUSG00000005950	P2rx5	16	3	-2.48224	0.0297218
ENSMUSG00000021631	Mrps36-ps1	16	3	-2.48224	0.0297218
ENSMUSG00000025938	Slco5a1	16	3	-2.48224	0.0297218
ENSMUSG00000064602	Snora41	16	3	-2.48224	0.0297218
ENSMUSG00000085118	Gm15774	16	3	-2.48224	0.0297218
ENSMUSG00000042320	Prox2	46	15	-1.72564	0.029826
ENSMUSG00000105895	Gm42829	67	23	-1.65465	0.0298778
ENSMUSG00000031397	Tktl1	117	43	-1.5589	0.0298856
ENSMUSG00000074994	Qser1	64	22	-1.65244	0.0304424
ENSMUSG00000027695	Pld1	43	14	-1.72726	0.0305765
ENSMUSG00000043088	Il17re	53	18	-1.66854	0.0333343
ENSMUSG00000112639	A730063M14Rik	35	11	-1.7755	0.0334902
ENSMUSG00000107432	Gm36189	24	6	-2.09392	0.0335404
ENSMUSG00000001865	Cpa3	7	0	-5.8919	0.0347826
ENSMUSG00000004151	Etv1	7	0	-5.8919	0.0347826
ENSMUSG00000005268	Prlr	7	0	-5.8919	0.0347826
ENSMUSG00000024256	Adcyap1	7	0	-5.8919	0.0347826
ENSMUSG00000026442	Nfasc	7	0	-5.8919	0.0347826
ENSMUSG00000026870	Cutal	7	0	-5.8919	0.0347826
ENSMUSG00000027978	Prss12	7	0	-5.8919	0.0347826
ENSMUSG00000028373	Astn2	7	0	-5.8919	0.0347826
ENSMUSG00000028845	Tekt2	7	0	-5.8919	0.0347826
ENSMUSG00000031220	Awat2	7	0	-5.8919	0.0347826
ENSMUSG00000037014	Sstr4	7	0	-5.8919	0.0347826
ENSMUSG00000044708	Kcnj10	7	0	-5.8919	0.0347826
ENSMUSG00000045284	Dcaf12l1	7	0	-5.8919	0.0347826
ENSMUSG00000046431	Olfr518	7	0	-5.8919	0.0347826
ENSMUSG00000050377	Il31ra	7	0	-5.8919	0.0347826
ENSMUSG00000050558	Prokr2	7	0	-5.8919	0.0347826
ENSMUSG00000050623	Catsperz	7	0	-5.8919	0.0347826
ENSMUSG00000052180	Serpinb6c	7	0	-5.8919	0.0347826
ENSMUSG00000054203	Ifi205	7	0	-5.8919	0.0347826
ENSMUSG00000056184	Olfr283	7	0	-5.8919	0.0347826
ENSMUSG00000064606	Gm25899	7	0	-5.8919	0.0347826
ENSMUSG00000074146	4930579C12Rik	7	0	-5.8919	0.0347826
ENSMUSG00000074417	Gm14548	7	0	-5.8919	0.0347826
ENSMUSG00000080237	Gm14239	7	0	-5.8919	0.0347826
ENSMUSG00000081998	Gm13245	7	0	-5.8919	0.0347826
ENSMUSG00000082186	Gm12403	7	0	-5.8919	0.0347826
ENSMUSG00000083199	Gm9432	7	0	-5.8919	0.0347826
ENSMUSG00000085725	Gm15873	7	0	-5.8919	0.0347826
ENSMUSG00000085754	Gm15886	7	0	-5.8919	0.0347826
ENSMUSG00000085861	Armh2	7	0	-5.8919	0.0347826
ENSMUSG00000086119	Gm2415	7	0	-5.8919	0.0347826
ENSMUSG00000086399	Gm16144	7	0	-5.8919	0.0347826
ENSMUSG00000087139	Gm11683	7	0	-5.8919	0.0347826
ENSMUSG00000087458	Gm13999	7	0	-5.8919	0.0347826
ENSMUSG00000088961	Gm22089	7	0	-5.8919	0.0347826
ENSMUSG00000089806	Gm16570	7	0	-5.8919	0.0347826
ENSMUSG00000090439	Gm17455	7	0	-5.8919	0.0347826
ENSMUSG00000090949	Vmn2r77	7	0	-5.8919	0.0347826
ENSMUSG00000092281	Hmgb1-ps7	7	0	-5.8919	0.0347826
ENSMUSG00000092867	Mir3058	7	0	-5.8919	0.0347826
ENSMUSG00000093617	4933438K21Rik	7	0	-5.8919	0.0347826
ENSMUSG00000093673	Gm20644	7	0	-5.8919	0.0347826
ENSMUSG00000094028	Ighd4-1	7	0	-5.8919	0.0347826
ENSMUSG00000095079	Igha	7	0	-5.8919	0.0347826
ENSMUSG00000098934	Gvin-ps4	7	0	-5.8919	0.0347826
ENSMUSG00000101061	Platr1	7	0	-5.8919	0.0347826
ENSMUSG00000101973	Gm29516	7	0	-5.8919	0.0347826
ENSMUSG00000102718	Gm37761	7	0	-5.8919	0.0347826
ENSMUSG00000104104	Gm37877	7	0	-5.8919	0.0347826
ENSMUSG00000104519	Gm37161	7	0	-5.8919	0.0347826
ENSMUSG00000104580	Gm42620	7	0	-5.8919	0.0347826
ENSMUSG00000104908	1700015C17Rik	7	0	-5.8919	0.0347826
ENSMUSG00000105936	Gm43544	7	0	-5.8919	0.0347826
ENSMUSG00000107020	Gm6051	7	0	-5.8919	0.0347826
ENSMUSG00000107327	Gm7478	7	0	-5.8919	0.0347826
ENSMUSG00000108176	Gm43965	7	0	-5.8919	0.0347826
ENSMUSG00000108477	Gm44878	7	0	-5.8919	0.0347826
ENSMUSG00000109393	Gm44936	7	0	-5.8919	0.0347826
ENSMUSG00000109582	4933439N14Rik	7	0	-5.8919	0.0347826
ENSMUSG00000109970	Gm17995	7	0	-5.8919	0.0347826
ENSMUSG00000110689	Gm45731	7	0	-5.8919	0.0347826
ENSMUSG00000111369	Gm47043	7	0	-5.8919	0.0347826
ENSMUSG00000114792	Gm6416	7	0	-5.8919	0.0347826
ENSMUSG00000116114	Gm35853	7	0	-5.8919	0.0347826
ENSMUSG00000116840	Gm21691	7	0	-5.8919	0.0347826
ENSMUSG00000117749	Gm50245	7	0	-5.8919	0.0347826
ENSMUSG00000118249	Gm36608	7	0	-5.8919	0.0347826
ENSMUSG00002075338	-	7	0	-5.8919	0.0347826
ENSMUSG00000004347	Pde1c	21	5	-2.15922	0.034945
ENSMUSG00000042359	Osbpl6	21	5	-2.15922	0.034945
ENSMUSG00000072115	Ang	21	5	-2.15922	0.034945
ENSMUSG00000046378	Asphd1	18	4	-2.251	0.0365207
ENSMUSG00000089628	Gm9727	18	4	-2.251	0.0365207
ENSMUSG00000089936	Gm16199	18	4	-2.251	0.0365207
ENSMUSG00000101462	Gm3052	37	12	-1.73128	0.0365433
ENSMUSG00000110458	Gm21769	26	7	-1.99083	0.0380057
ENSMUSG00000001739	Cldn15	15	3	-2.38985	0.0381992
ENSMUSG00000042182	Bend6	15	3	-2.38985	0.0381992
ENSMUSG00000057098	Ebf1	15	3	-2.38985	0.0381992
ENSMUSG00000065191	Gm23458	15	3	-2.38985	0.0381992
ENSMUSG00000095139	Pou3f2	15	3	-2.38985	0.0381992
ENSMUSG00000103984	Gm37447	15	3	-2.38985	0.0381992
ENSMUSG00000112790	Gm33378	15	3	-2.38985	0.0381992
ENSMUSG00000034066	Farp2	71	26	-1.56222	0.0392082
ENSMUSG00000004698	Hdac9	13	2	-2.74044	0.0396963
ENSMUSG00000008540	Mgst1	13	2	-2.74044	0.0396963
ENSMUSG00000053110	Yap1	13	2	-2.74044	0.0396963
ENSMUSG00000076750	Trgv3	13	2	-2.74044	0.0396963
ENSMUSG00000085024	C230035I16Rik	13	2	-2.74044	0.0396963
ENSMUSG00000086993	Rsf1os2	13	2	-2.74044	0.0396963
ENSMUSG00000076764	Trav6-2	31	9	-1.88681	0.0399547
ENSMUSG00000095457	Gvin-ps5	31	9	-1.88681	0.0399547
ENSMUSG00000102503	Gm37370	31	9	-1.88681	0.0399547
ENSMUSG00000111929	Gm48780	31	9	-1.88681	0.0399547
ENSMUSG00000006445	Epha2	10	1	-3.28036	0.0399705
ENSMUSG00000018126	Baiap2l2	10	1	-3.28036	0.0399705
ENSMUSG00000026452	Syt2	10	1	-3.28036	0.0399705
ENSMUSG00000031736	Crnde	10	1	-3.28036	0.0399705
ENSMUSG00000033722	BC034090	10	1	-3.28036	0.0399705
ENSMUSG00000060206	Zfp462	10	1	-3.28036	0.0399705
ENSMUSG00000061701	Fbxw20	10	1	-3.28036	0.0399705
ENSMUSG00000083353	Gm12540	10	1	-3.28036	0.0399705
ENSMUSG00000097892	Gm26801	10	1	-3.28036	0.0399705
ENSMUSG00000100621	Gm28374	10	1	-3.28036	0.0399705
ENSMUSG00000104721	Gm42696	10	1	-3.28036	0.0399705
ENSMUSG00000110611	Gm20163	10	1	-3.28036	0.0399705
ENSMUSG00000111673	Gm29724	10	1	-3.28036	0.0399705
ENSMUSG00000113119	Gm48883	10	1	-3.28036	0.0399705
ENSMUSG00000030523	Trpm1	23	6	-2.03283	0.0400936
ENSMUSG00002076957	7SK	23	6	-2.03283	0.0400936
ENSMUSG00000107200	Gm43039	40	14	-1.62322	0.0422148
ENSMUSG00000020658	Efr3b	20	5	-2.08924	0.042606
ENSMUSG00000078552	Dcdc2b	20	5	-2.08924	0.042606
ENSMUSG00000029436	Mmp17	33	11	-1.69091	0.0434223
ENSMUSG00000102941	Gm37552	25	7	-1.93451	0.0447917
ENSMUSG00000052504	Epha3	42	15	-1.59476	0.0448413
ENSMUSG00000036216	Leap2	17	4	-2.1691	0.0456519
ENSMUSG00000099041	Gm28035	17	4	-2.1691	0.0456519
ENSMUSG00000114951	Gm20784	17	4	-2.1691	0.0456519
ENSMUSG00000041538	H2-Ob	30	9	-1.83969	0.0459806
ENSMUSG00000107178	Gm42531	30	9	-1.83969	0.0459806
ENSMUSG00000023009	Nckap5l	71	27	-1.50804	0.0462032
ENSMUSG00000110768	Gm18541	35	12	-1.65137	0.046668
ENSMUSG00000043873	Chil5	54	20	-1.54448	0.0475904
ENSMUSG00000076840	Trav14-1	54	20	-1.54448	0.0475904
ENSMUSG00000103731	Gm17530	22	6	-1.96904	0.0480368
ENSMUSG00000038816	Ctnnal1	27	8	-1.85568	0.0490758
ENSMUSG00000045777	Ifitm10	14	3	-2.29113	0.0493358
ENSMUSG00000086359	9630013K17Rik	14	3	-2.29113	0.0493358
ENSMUSG00000102152	Gm37475	14	3	-2.29113	0.0493358
ENSMUSG00000106636	Gm43813	14	3	-2.29113	0.0493358
ENSMUSG00000110244	Gm2253	14	3	-2.29113	0.0493358
ENSMUSG00000111471	Gm47350	14	3	-2.29113	0.0493358
ENSMUSG00000034930	Rtkn	32	10	-1.7825	0.0495298
ENSMUSG00000103445	Gm36948	32	10	-1.7825	0.0495298
ENSMUSG00000060227	Golm2	615	267	-1.321	0.0495886
